# Supplementary material for: ﻿New species of Eupolyphaga Chopard, 1929 and Pseudoeupolyphaga Qiu & Che, 2024 (Blattodea, Corydioidea, Corydiinae), with notes on their female genitalia
Source: Zookeys. 2024 Sep 4;1211:151–91. doi: 10.3897/zookeys.1211.128805 (PMC11391126; doi:10.3897/zookeys.1211.128805)
Supplement: XML Treatment for Eupolyphaga [file zookeys.1211.128805-treatment1.xml]

<!DOCTYPE tp:taxon-treatment
  PUBLIC "-//TaxonX//DTD Taxonomic Treatment Publishing DTD v0 20100105//EN" "tax-treatment-NSO.dtd">
<tp:taxon-treatment xmlns:tp="http://www.plazi.org/taxpub"><tp:treatment-meta><kwd-group><label>Taxon classification</label><kwd>
                <named-content content-type="kingdom">Animalia</named-content>
              </kwd><kwd>
                <named-content content-type="order">Blattodea</named-content>
              </kwd><kwd>
                <named-content content-type="family">Corydiidae</named-content>
              </kwd></kwd-group><mixed-citation publication-type="journal"><person-group><name><surname>Han</surname><given-names>Wei</given-names></name><name><surname>Che</surname><given-names>Yan-Li</given-names></name><name><surname>Zhang</surname><given-names>Pei-Jun</given-names></name><name><surname>Wang</surname><given-names>Zong-Qing</given-names></name></person-group><article-title>﻿New species of <italic><tp:taxon-name><tp:taxon-name-part taxon-name-part-type="genus" reg="Eupolyphaga">Eupolyphaga</tp:taxon-name-part></tp:taxon-name></italic> Chopard, 1929 and <italic><tp:taxon-name><tp:taxon-name-part taxon-name-part-type="genus" reg="Pseudoeupolyphaga">Pseudoeupolyphaga</tp:taxon-name-part></tp:taxon-name></italic> Qiu &amp; Che, 2024 (<tp:taxon-name><tp:taxon-name-part taxon-name-part-type="order">Blattodea</tp:taxon-name-part></tp:taxon-name>, <tp:taxon-name><tp:taxon-name-part taxon-name-part-type="superfamily">Corydioidea</tp:taxon-name-part></tp:taxon-name>, <tp:taxon-name><tp:taxon-name-part taxon-name-part-type="subfamily">Corydiinae</tp:taxon-name-part></tp:taxon-name>), with notes on their female genitalia</article-title><source>Zookeys</source><day>04</day><month>09</month><year>2024</year><volume>1211</volume><fpage>151</fpage><lpage>191</lpage><pub-id pub-id-type="doi">10.3897/zookeys.1211.128805</pub-id></mixed-citation></tp:treatment-meta><tp:nomenclature><label>﻿Genus</label><tp:taxon-name>
              <object-id xmlns:xlink="http://www.w3.org/1999/xlink" content-type="arpha" xlink:type="simple">9C691BA3-DEE4-5390-949E-EA0F5D0496D1</object-id>
              <tp:taxon-name-part taxon-name-part-type="genus" reg="Eupolyphaga">Eupolyphaga</tp:taxon-name-part>
            </tp:taxon-name><tp:taxon-authority>Chopard, 1929</tp:taxon-authority><tp:nomenclature-citation-list><tp:nomenclature-citation><tp:taxon-name>
                  <tp:taxon-name-part taxon-name-part-type="genus" reg="Eupolyphaga">Eupolyphaga</tp:taxon-name-part>
                </tp:taxon-name><comment>Chopard, 1929: 261; <xref ref-type="bibr" rid="B2">Bey-Bienko 1950</xref>: 283; <xref ref-type="bibr" rid="B22">Princis 1962</xref>: 53; <xref ref-type="bibr" rid="B8">Feng et al. 1997</xref>: 165; <xref ref-type="bibr" rid="B23">Qiu et al. 2018</xref>: 5; <xref ref-type="bibr" rid="B11">Han et al. 2024</xref>: 165.</comment></tp:nomenclature-citation></tp:nomenclature-citation-list></tp:nomenclature><tp:treatment-sec sec-type="type species" id="SECID0EGMAG"><title>Type species.</title><p><italic><tp:taxon-name><tp:taxon-name-part taxon-name-part-type="genus" reg="Polyphaga">Polyphaga</tp:taxon-name-part><tp:taxon-name-part taxon-name-part-type="species" reg="sinensis">sinensis</tp:taxon-name-part></tp:taxon-name></italic> Walker, 1868, by original designation.</p></tp:treatment-sec><tp:treatment-sec sec-type="Supplementary diagnosis" id="SECID0EXMAG"><title>Supplementary diagnosis.</title><p>The external structure and male genitalia characteristics have been given and discussed in <xref ref-type="bibr" rid="B23">Qiu et al. (2018)</xref> and <xref ref-type="bibr" rid="B11">Han et al. (2024)</xref>. So only female characteristics are added below: Supra-anal plate (TX) distinctly pubescent, with a slightly protruded posterior margin. Paraprocts (pp.) pubescent, the inner side extending to the middle in a curved hook. The two median sclerites generally wedged. Cerci short, not exceeding the posterior margin of supra-anal plate, setose and pubescent. Paratergites (pt.) irregularly-banded. Crosspiece (cp.) nearly transparent, with a small protuberance pointing toward the posterior lobes of valvifer II (sp.pl.). The base of posterior lobes of valvifer II fused with the anterior arch (aa.), forming into a circinate structure. Posterior lobes of valvifer II curved, the terminal part generally rounded. First valvule (v.I) long, basally connected to the basivalvula (bsv.) and spermathecal plate, gradually tapering from the base to the tip. Basal part of valvifer II (v.II) and valvifer III (v.III) enlargement apparent, apex part sharp. Basivalvula symmetrical, with generally flat anterior margins, curly lateral margin, and round posterior edge. Spermathecal plate well-sclerotized, with the middle of the trailing edge folding backwards, two lobes symmetrical. Spermatheca (sp.) consists of ampulla and spermathecal duct. The ampulla mostly globular, and the spermathecal duct usually bifurcated. Vestibular sclerite (vst.s) shaped like the letter “W”, with protrusions on both sides and in the middle. Subgenital plate (SVII) densely setose, posterior margin protruded and the terminal part emarginate medially.</p></tp:treatment-sec><ref-list><ref id="B2"><mixed-citation xmlns:xlink="http://www.w3.org/1999/xlink" xlink:type="simple"><person-group><name name-style="western"><surname>Bey-Bienko</surname><given-names>GY</given-names></name></person-group> (<year>1950</year>) <source>Fauna of the USSR. Insects. <tp:taxon-name><tp:taxon-name-part taxon-name-part-type="order">Blattodea</tp:taxon-name-part></tp:taxon-name>, 40.</source><publisher-name>Institute of Zoology</publisher-name>, <publisher-loc>Academy of Sciences of the URSS, Moscow</publisher-loc>, <size units="page">343 pp</size>.</mixed-citation></ref><ref id="B22"><mixed-citation xmlns:xlink="http://www.w3.org/1999/xlink" xlink:type="simple"><person-group><name name-style="western"><surname>Princis</surname><given-names>K</given-names></name></person-group> (<year>1962</year>) <article-title><tp:taxon-name><tp:taxon-name-part taxon-name-part-type="order">Blattariae</tp:taxon-name-part></tp:taxon-name>: Suborde <tp:taxon-name><tp:taxon-name-part taxon-name-part-type="superfamily">Polyphagoidea</tp:taxon-name-part></tp:taxon-name>: Fam. <tp:taxon-name><tp:taxon-name-part taxon-name-part-type="family">Polyphagidae</tp:taxon-name-part></tp:taxon-name>.</article-title> In: <person-group><name name-style="western"><surname>Beier</surname><given-names>M</given-names></name></person-group> (<role>Ed.</role>) <issue-title>Orthopterorum Catalogus.</issue-title><source>Pars 3. Uitgeverij Dr. W. Junk, ’s-Gravenhage</source>, <fpage>3</fpage>–<lpage>74</lpage>.</mixed-citation></ref><ref id="B8"><mixed-citation xmlns:xlink="http://www.w3.org/1999/xlink" xlink:type="simple"><person-group><name name-style="western"><surname>Feng</surname><given-names>PZ</given-names></name><name name-style="western"><surname>Guo</surname><given-names>YY</given-names></name><name name-style="western"><surname>Woo</surname><given-names>FC</given-names></name></person-group> (<year>1997</year>) Cockroaches of China, Species and Control. China Science &amp; Technology Press, 206 pp.</mixed-citation></ref><ref id="B23"><mixed-citation xmlns:xlink="http://www.w3.org/1999/xlink" xlink:type="simple"><person-group><name name-style="western"><surname>Qiu</surname><given-names>L</given-names></name><name name-style="western"><surname>Che</surname><given-names>YL</given-names></name><name name-style="western"><surname>Wang</surname><given-names>ZQ</given-names></name></person-group> (<year>2018</year>) <article-title>A taxonomic study of <italic><tp:taxon-name><tp:taxon-name-part taxon-name-part-type="genus">Eupolyphaga</tp:taxon-name-part></tp:taxon-name></italic> Chopard, 1929 (<tp:taxon-name><tp:taxon-name-part taxon-name-part-type="order">Blattodea</tp:taxon-name-part></tp:taxon-name>: <tp:taxon-name><tp:taxon-name-part taxon-name-part-type="family">Corydiidae</tp:taxon-name-part></tp:taxon-name>: <tp:taxon-name><tp:taxon-name-part taxon-name-part-type="subfamily">Corydiinae</tp:taxon-name-part></tp:taxon-name>).</article-title><source>Zootaxa</source><volume>4506</volume>: <fpage>1</fpage>–<lpage>68</lpage>. <ext-link xlink:href="10.11646/zootaxa.4506.1.1" ext-link-type="doi" xlink:type="simple">https://doi.org/10.11646/zootaxa.4506.1.1</ext-link></mixed-citation></ref><ref id="B11"><mixed-citation xmlns:xlink="http://www.w3.org/1999/xlink" xlink:type="simple"><person-group><name name-style="western"><surname>Han</surname><given-names>W</given-names></name><name name-style="western"><surname>Qiu</surname><given-names>L</given-names></name><name name-style="western"><surname>Zhang</surname><given-names>JW</given-names></name><name name-style="western"><surname>Wang</surname><given-names>ZQ</given-names></name><name name-style="western"><surname>Che</surname><given-names>YL</given-names></name></person-group> (<year>2024</year>) <article-title>Phylogenetic reconstruction of <tp:taxon-name><tp:taxon-name-part taxon-name-part-type="superfamily">Corydioidea</tp:taxon-name-part></tp:taxon-name> (<tp:taxon-name><tp:taxon-name-part taxon-name-part-type="superorder">Dictyoptera</tp:taxon-name-part></tp:taxon-name>: <tp:taxon-name><tp:taxon-name-part taxon-name-part-type="order">Blattodea</tp:taxon-name-part></tp:taxon-name>) provides new insights on the placement of <tp:taxon-name><tp:taxon-name-part taxon-name-part-type="subfamily">Latindiinae</tp:taxon-name-part></tp:taxon-name> and supports the proposal of the new subfamily <tp:taxon-name><tp:taxon-name-part taxon-name-part-type="subfamily">Ctenoneurinae</tp:taxon-name-part></tp:taxon-name>.</article-title><source>Systematic Entomology</source><volume>19</volume>: <fpage>156</fpage>–<lpage>172</lpage>. <ext-link xlink:href="10.1111/syen.12610" ext-link-type="doi" xlink:type="simple">https://doi.org/10.1111/syen.12610</ext-link></mixed-citation></ref></ref-list></tp:taxon-treatment>
