# Supplementary material for: ﻿New species of Eupolyphaga Chopard, 1929 and Pseudoeupolyphaga Qiu & Che, 2024 (Blattodea, Corydioidea, Corydiinae), with notes on their female genitalia
Source: Zookeys. 2024 Sep 4;1211:151–91. doi: 10.3897/zookeys.1211.128805 (PMC11391126; doi:10.3897/zookeys.1211.128805)
Supplement: XML Treatment for Eupolyphaga bicolor [file zookeys.1211.128805-treatment2.xml]

<!DOCTYPE tp:taxon-treatment
  PUBLIC "-//TaxonX//DTD Taxonomic Treatment Publishing DTD v0 20100105//EN" "tax-treatment-NSO.dtd">
<tp:taxon-treatment xmlns:tp="http://www.plazi.org/taxpub"><tp:treatment-meta><kwd-group><label>Taxon classification</label><kwd>
                <named-content content-type="kingdom">Animalia</named-content>
              </kwd><kwd>
                <named-content content-type="order">Blattodea</named-content>
              </kwd><kwd>
                <named-content content-type="family">Corydiidae</named-content>
              </kwd></kwd-group><mixed-citation publication-type="journal"><person-group><name><surname>Han</surname><given-names>Wei</given-names></name><name><surname>Che</surname><given-names>Yan-Li</given-names></name><name><surname>Zhang</surname><given-names>Pei-Jun</given-names></name><name><surname>Wang</surname><given-names>Zong-Qing</given-names></name></person-group><article-title>﻿New species of <italic><tp:taxon-name><tp:taxon-name-part taxon-name-part-type="genus" reg="Eupolyphaga">Eupolyphaga</tp:taxon-name-part></tp:taxon-name></italic> Chopard, 1929 and <italic><tp:taxon-name><tp:taxon-name-part taxon-name-part-type="genus" reg="Pseudoeupolyphaga">Pseudoeupolyphaga</tp:taxon-name-part></tp:taxon-name></italic> Qiu &amp; Che, 2024 (<tp:taxon-name><tp:taxon-name-part taxon-name-part-type="order">Blattodea</tp:taxon-name-part></tp:taxon-name>, <tp:taxon-name><tp:taxon-name-part taxon-name-part-type="superfamily">Corydioidea</tp:taxon-name-part></tp:taxon-name>, <tp:taxon-name><tp:taxon-name-part taxon-name-part-type="subfamily">Corydiinae</tp:taxon-name-part></tp:taxon-name>), with notes on their female genitalia</article-title><source>Zookeys</source><day>04</day><month>09</month><year>2024</year><volume>1211</volume><fpage>151</fpage><lpage>191</lpage><pub-id pub-id-type="doi">10.3897/zookeys.1211.128805</pub-id></mixed-citation></tp:treatment-meta><tp:nomenclature><label>﻿</label><tp:taxon-name>
              <object-id xmlns:xlink="http://www.w3.org/1999/xlink" content-type="arpha" xlink:type="simple">5841A660-9A86-58BB-AF43-BA47E5C55D5A</object-id>
              <tp:taxon-name-part taxon-name-part-type="genus" reg="Eupolyphaga">Eupolyphaga</tp:taxon-name-part>
              <tp:taxon-name-part taxon-name-part-type="species" reg="bicolor">bicolor</tp:taxon-name-part>
              <object-id xmlns:xlink="http://www.w3.org/1999/xlink" content-type="zoobank" xlink:type="simple">https://zoobank.org/34FF402F-9BF4-4C3C-8002-9D0AB626DC39</object-id>
            </tp:taxon-name><tp:taxon-authority>Han, Che &amp; Wang</tp:taxon-authority><tp:taxon-status xmlns:xlink="http://www.w3.org/1999/xlink" xlink:type="simple">sp. nov.</tp:taxon-status><xref ref-type="fig" rid="F2">Figs 2A–N</xref><xref ref-type="fig" rid="F4">, 4A, B</xref><xref ref-type="fig" rid="F5">, 5A, I</xref></tp:nomenclature><tp:treatment-sec sec-type="type material" id="SECID0E2OAG"><title>Type material.</title><p><bold><italic>Holotype</italic></bold>: China • male; Guangxi Zhuang Autonomous Region, Guiling City; 14 Feb. 2023; Hao-Fei Fan leg. <bold><italic>Paratype</italic></bold>: China • 1 female, same collection data as holotype.</p></tp:treatment-sec><tp:treatment-sec sec-type="diagnosis" id="SECID0EJPAG"><title>Diagnosis.</title><p>This species is smaller in male size compared to other congeneric species (body length 16.7–23.4 mm) except <italic><tp:taxon-name><tp:taxon-name-part taxon-name-part-type="genus" reg="Eupolyphaga">E.</tp:taxon-name-part><tp:taxon-name-part taxon-name-part-type="species" reg="miracidia">miracidia</tp:taxon-name-part></tp:taxon-name></italic> (12.1–12.5 mm). It resembles <italic><tp:taxon-name><tp:taxon-name-part taxon-name-part-type="genus" reg="Eupolyphaga">E.</tp:taxon-name-part><tp:taxon-name-part taxon-name-part-type="species" reg="sinensis">sinensis</tp:taxon-name-part></tp:taxon-name></italic> and <italic><tp:taxon-name><tp:taxon-name-part taxon-name-part-type="genus" reg="Eupolyphaga">E.</tp:taxon-name-part><tp:taxon-name-part taxon-name-part-type="species" reg="hanae">hanae</tp:taxon-name-part></tp:taxon-name></italic> by its yellow abdomen, but it can be distinguished by its almost unicolored tegmina as well as black head and legs (Fig. <xref ref-type="fig" rid="F2">2A, B, G</xref>). In addition, the serrations on the keel of this species are distinctly more curved than those of <italic><tp:taxon-name><tp:taxon-name-part taxon-name-part-type="genus" reg="Eupolyphaga">E.</tp:taxon-name-part><tp:taxon-name-part taxon-name-part-type="species" reg="hanae">hanae</tp:taxon-name-part></tp:taxon-name></italic>, and approximate those of <italic><tp:taxon-name><tp:taxon-name-part taxon-name-part-type="genus" reg="Eupolyphaga">E.</tp:taxon-name-part><tp:taxon-name-part taxon-name-part-type="species" reg="sinensis">sinensis</tp:taxon-name-part></tp:taxon-name></italic> and <italic><tp:taxon-name><tp:taxon-name-part taxon-name-part-type="genus" reg="Eupolyphaga">E.</tp:taxon-name-part><tp:taxon-name-part taxon-name-part-type="species" reg="miracidia">miracidia</tp:taxon-name-part></tp:taxon-name></italic>.</p><fig id="F2" position="float" orientation="portrait"><object-id xmlns:xlink="http://www.w3.org/1999/xlink" content-type="doi" xlink:type="simple">10.3897/zookeys.1211.128805.figure2</object-id><object-id xmlns:xlink="http://www.w3.org/1999/xlink" content-type="arpha" xlink:type="simple">64923DD0-B76A-53C6-ABE3-D0A730433A44</object-id><label>Figure 2.</label><caption><p><italic><tp:taxon-name><tp:taxon-name-part taxon-name-part-type="genus" reg="Eupolyphaga">Eupolyphaga</tp:taxon-name-part><tp:taxon-name-part taxon-name-part-type="species" reg="bicolor">bicolor</tp:taxon-name-part></tp:taxon-name></italic> Han, Che &amp; Wang, sp. nov. <bold>A</bold> male holotype, dorsal view <bold>B</bold> male holotype, ventral view <bold>C</bold> female paratype, dorsal view <bold>D</bold> female paratype, ventral view <bold>E</bold> male pronotum, dorsal view <bold>F</bold> female pronotum, dorsal view <bold>G</bold> male head, ventral view <bold>H</bold> female head, ventral view <bold>I</bold> supra-anal plate, ventral view <bold>J</bold> subgenital plate, ventral view <bold>K</bold> genitalia, dorsal view <bold>L</bold> right phallomere, right-ventral view <bold>M</bold> ootheca, lateral view <bold>N</bold> ootheca, close-up view to show the serration. Scale bars: 1.0 cm (<bold>A–D</bold>); 0.2 cm (<bold>E–L</bold>); 0.1 cm (<bold>M, N</bold>).</p></caption><graphic xmlns:xlink="http://www.w3.org/1999/xlink" xlink:href="zookeys-1211-151_article-128805__-g002.jpg" position="float" orientation="portrait" xlink:type="simple" id="oo_1128138.jpg"><uri content-type="original_file" xlink:type="simple">https://binary.pensoft.net/fig/1128138</uri></graphic></fig></tp:treatment-sec><tp:treatment-sec sec-type="description" id="SECID0EPTAG"><title>Description.</title><p><bold>Male holotype. <italic>Measurements</italic> (mm).</bold> Overall length (including tegmen): 23.51; body length: 15.96; body width (tegmina not included): 8.14; tegmen length × width: 19.66 × 7.77; pronotum length × width: 7.20 × 3.59.</p><p><bold><italic>Coloration</italic>.</bold> Head and face black. Ocelli pale yellowish. Antennal sockets white. Antenna blackish brown. Ante-clypeus whitish and subtransparent (Fig. <xref ref-type="fig" rid="F2">2G</xref>). Pronotum and tegmina yellowish brown. Hind wings pale brown. Legs black, coxa and trochanter slightly yellowish brown. Pulvilli and arolia white. Abdomen bright yellow (Fig. <xref ref-type="fig" rid="F2">2A, B</xref>).</p><p><bold><italic>Body</italic>. <italic>Head</italic></bold>: Sub-rounded, hidden under the pronotum. Interocular space narrower than the distance between ocelli, and the latter narrower than the distance between antennal sockets. Ocelli distinct, ocelli ridge slightly curved, with a row of setae on the upper edge. Clypeus developed (Fig. <xref ref-type="fig" rid="F2">2G</xref>). <bold><italic>Pronotum</italic></bold>: Transverse oval, widest point near the middle. Anterior whitish margin indistinct. Surface covered with long setae (Fig. <xref ref-type="fig" rid="F2">2E</xref>). <bold><italic>Tegmina and hind wings</italic></bold>: Nearly unicolored, extending beyond the end of abdomen (Fig. <xref ref-type="fig" rid="F2">2A, B</xref>). <bold><italic>Legs</italic></bold>: Slender, front femur type C<sub>1</sub>. Pulvilli and arolia present (Fig. <xref ref-type="fig" rid="F2">2B</xref>). <bold><italic>Abdomen</italic></bold>: Supra-anal plate transverse, pubescent, posterior margin protruded medially. Paraprocts simple. Cerci short. Subgenital plate densely setose along the lateral and posterior margins, the hind margin slightly concave in the middle. Styli small and short (Fig. <xref ref-type="fig" rid="F2">2I, J</xref>). <bold><italic>Genitalia</italic></bold>: Basal part of L1 prolonged, two hind lobes robust. L2 curved. Genital hook (L3) long, the hooked part curved. Right phallomere long. R1M expanded. R1L banded. R2 simple, the basis chunk rounded and the distal flat. R3 broad and concave (Fig. <xref ref-type="fig" rid="F2">2K, L</xref>).</p><p><bold>Male paratype.</bold> Similar to the holotype, only legs slightly paler in color.</p><p><bold>Female paratype.</bold> Body length: 22.25; body width: 15.25; pronotum length × width: 10.93 × 5.31.</p><p><bold><italic>Coloration</italic>.</bold> Terga reddish brown. Sterna dark reddish brown. Face black. Ocelli and ante-clypeus yellow. Antennal sockets white. The distal part of labrum pale yellow. Legs black, spines reddish black (Fig. <xref ref-type="fig" rid="F2">2C, D, F, H</xref>).</p><p>The widest point of the pronotum near the hind margin (Fig. <xref ref-type="fig" rid="F2">2F</xref>). Ocelli distinct, the interocular space larger than the distance between antennal sockets, and larger than the distance between the ocelli (Fig. <xref ref-type="fig" rid="F2">2H</xref>). Arolia and pulvilli absent. Posterior margin of the supra-anal plate (TX) protruded and emarginated medially. Cerci short, not exceeding the posterior margin of supra-anal plate. Paraprocts (pp.) pubescent, curved hook-like extensions long and robust. The two median sclerites present (Fig. <xref ref-type="fig" rid="F4">4A</xref>). Paratergites (pt.) banded, irregularly shaped. Crosspiece (cp.) weakly sclerotized, the protrusion long. Apex of posterior lobes of valvifer II (p.l.) slightly curved. Spermathecal plate (sp.pl.) narrow, concave in the middle, the two lobes each having an arch in the middle (Fig. <xref ref-type="fig" rid="F5">5A</xref>). The ampulla of spermatheca (sp.) large and spherical. The middle part and left part of spermathecal duct expanded. The right bifurcated duct expands and bifurcates again in the center, one of the bifurcated ducts connected to a small globular enlargement, while the other is curved and attached to several expansions (Fig. <xref ref-type="fig" rid="F5">5I</xref>). Basivalvula (bsv.) transverse, two lobes wide, anterior margin flat, lateral margin curly (Fig. <xref ref-type="fig" rid="F5">5A</xref>). Vestibular sclerite (vst.s.) shaped like a “W”, with widened apices on both sides and a forked tip in the middle. Subgenital plate (SVII) densely setose, posterior margin protruded, slightly concave in the middle (Fig. <xref ref-type="fig" rid="F4">4B</xref>).</p><p><bold>Nymph.</bold> Unknown.</p><p><bold>Ootheca.</bold> Yellowish brown. The longitudinal lines distinct. Serrations on the keel large and curved. The space between the serrations of the curved portion distinct. Respiratory canals well developed (Fig. <xref ref-type="fig" rid="F1">1M, N</xref>).</p></tp:treatment-sec><tp:treatment-sec sec-type="natural history" id="SECID0EXXAG"><title>Natural history.</title><p>Found in the dry soil beside a cave entrance (Hao-Fei Fan pers. comm., Feb. 2023).</p></tp:treatment-sec><tp:treatment-sec sec-type="etymology" id="SECID0E3XAG"><title>Etymology.</title><p>The species epithet is derived from the Latin word <italic>bicolor</italic>, which indicates that males of this species have two distinct colors: blackish head and legs; yellowish tegmina, hind wings and abdomen.</p></tp:treatment-sec><tp:treatment-sec><!--Section generated to contain objects referenced in tp:taxon-treatment.--><fig id="F4" position="float" orientation="portrait"><object-id xmlns:xlink="http://www.w3.org/1999/xlink" content-type="doi" xlink:type="simple">10.3897/zookeys.1211.128805.figure4</object-id><object-id xmlns:xlink="http://www.w3.org/1999/xlink" content-type="arpha" xlink:type="simple">608EB512-D12B-5F0B-93A5-F5632B2A0C37</object-id><label>Figure 4.</label><caption><p>Female external genitalia of eight <italic><tp:taxon-name><tp:taxon-name-part taxon-name-part-type="genus" reg="Eupolyphaga">Eupolyphaga</tp:taxon-name-part></tp:taxon-name></italic> species (supra-anal plate and subgenital plate included) <bold>A, B</bold><italic><tp:taxon-name><tp:taxon-name-part taxon-name-part-type="genus" reg="Eupolyphaga">E.</tp:taxon-name-part><tp:taxon-name-part taxon-name-part-type="species" reg="bicolor">bicolor</tp:taxon-name-part></tp:taxon-name></italic> Han, Che &amp; Wang, sp. nov. <bold>C, D</bold><italic><tp:taxon-name><tp:taxon-name-part taxon-name-part-type="genus" reg="Eupolyphaga">E.</tp:taxon-name-part><tp:taxon-name-part taxon-name-part-type="species" reg="nigra">nigra</tp:taxon-name-part></tp:taxon-name></italic> Han, Che &amp; Wang, sp. nov. <bold>E, F</bold><italic><tp:taxon-name><tp:taxon-name-part taxon-name-part-type="genus" reg="Eupolyphaga">E.</tp:taxon-name-part><tp:taxon-name-part taxon-name-part-type="species" reg="udenostyla">udenostyla</tp:taxon-name-part></tp:taxon-name></italic> Qiu, 2022 <bold>G, H</bold><italic><tp:taxon-name><tp:taxon-name-part taxon-name-part-type="genus" reg="Eupolyphaga">E.</tp:taxon-name-part><tp:taxon-name-part taxon-name-part-type="species" reg="hupingensis">hupingensis</tp:taxon-name-part></tp:taxon-name></italic> Qiu, Che &amp; Wang, 2018 <bold>I, J</bold><italic><tp:taxon-name><tp:taxon-name-part taxon-name-part-type="genus" reg="Eupolyphaga">E.</tp:taxon-name-part><tp:taxon-name-part taxon-name-part-type="species" reg="miracidia">miracidia</tp:taxon-name-part></tp:taxon-name></italic> Qiu, 2022 <bold>K, L</bold><italic><tp:taxon-name><tp:taxon-name-part taxon-name-part-type="genus" reg="Eupolyphaga">E.</tp:taxon-name-part><tp:taxon-name-part taxon-name-part-type="species" reg="sinensis">sinensis</tp:taxon-name-part></tp:taxon-name></italic> (Walker, 1868) <bold>M, N</bold><italic><tp:taxon-name><tp:taxon-name-part taxon-name-part-type="genus" reg="Eupolyphaga">E.</tp:taxon-name-part><tp:taxon-name-part taxon-name-part-type="species" reg="robusta">robusta</tp:taxon-name-part></tp:taxon-name></italic> Qiu, Che &amp; Wang, 2018 <bold>O, P</bold><italic><tp:taxon-name><tp:taxon-name-part taxon-name-part-type="genus" reg="Eupolyphaga">E.</tp:taxon-name-part><tp:taxon-name-part taxon-name-part-type="species" reg="hanae">hanae</tp:taxon-name-part></tp:taxon-name></italic> Qiu, Che &amp; Wang, 2018. Abbreviations: bsv. basivalvula, cp. crosspiece, ltst. IX laterosternite IX, p.l. posterior lobes of valvifer II, pp. paraprocts, pt. paratergites, sp.pl. spermathecal plate, SVII subgenital plate, TX supra-anal plate, v.I first valvule, v.II second valve, v.III third valve, vst.s vestibular sclerite. Scale bars: 0.1 cm (<bold>A–P</bold>).</p></caption><graphic xmlns:xlink="http://www.w3.org/1999/xlink" xlink:href="zookeys-1211-151_article-128805__-g004.jpg" position="float" orientation="portrait" xlink:type="simple" id="oo_1128140.jpg"><uri content-type="original_file" xlink:type="simple">https://binary.pensoft.net/fig/1128140</uri></graphic></fig><fig id="F5" position="float" orientation="portrait"><object-id xmlns:xlink="http://www.w3.org/1999/xlink" content-type="doi" xlink:type="simple">10.3897/zookeys.1211.128805.figure5</object-id><object-id xmlns:xlink="http://www.w3.org/1999/xlink" content-type="arpha" xlink:type="simple">40983690-BBDB-55F4-B921-C2115D9A46A2</object-id><label>Figure 5.</label><caption><p>Basivalvula, spermathecal plate and spermatheca of eight <italic><tp:taxon-name><tp:taxon-name-part taxon-name-part-type="genus" reg="Eupolyphaga">Eupolyphaga</tp:taxon-name-part></tp:taxon-name></italic> species <bold>A, I</bold><italic><tp:taxon-name><tp:taxon-name-part taxon-name-part-type="genus" reg="Eupolyphaga">E.</tp:taxon-name-part><tp:taxon-name-part taxon-name-part-type="species" reg="bicolor">bicolor</tp:taxon-name-part></tp:taxon-name></italic> Han, Che &amp; Wang, sp. nov. <bold>B, J</bold><italic><tp:taxon-name><tp:taxon-name-part taxon-name-part-type="genus" reg="Eupolyphaga">E.</tp:taxon-name-part><tp:taxon-name-part taxon-name-part-type="species" reg="nigra">nigra</tp:taxon-name-part></tp:taxon-name></italic> Han, Che &amp; Wang, sp. nov. <bold>C, K</bold><italic><tp:taxon-name><tp:taxon-name-part taxon-name-part-type="genus" reg="Eupolyphaga">E.</tp:taxon-name-part><tp:taxon-name-part taxon-name-part-type="species" reg="udenostyla">udenostyla</tp:taxon-name-part></tp:taxon-name></italic> Qiu, 2022 <bold>D, L</bold><italic><tp:taxon-name><tp:taxon-name-part taxon-name-part-type="genus" reg="Eupolyphaga">E.</tp:taxon-name-part><tp:taxon-name-part taxon-name-part-type="species" reg="hupingensis">hupingensis</tp:taxon-name-part></tp:taxon-name></italic> Qiu, Che &amp; Wang, 2018 <bold>E, M</bold><italic><tp:taxon-name><tp:taxon-name-part taxon-name-part-type="genus" reg="Eupolyphaga">E.</tp:taxon-name-part><tp:taxon-name-part taxon-name-part-type="species" reg="miracidia">miracidia</tp:taxon-name-part></tp:taxon-name></italic> Qiu, 2022 <bold>F, N</bold><italic><tp:taxon-name><tp:taxon-name-part taxon-name-part-type="genus" reg="Eupolyphaga">E.</tp:taxon-name-part><tp:taxon-name-part taxon-name-part-type="species" reg="sinensis">sinensis</tp:taxon-name-part></tp:taxon-name></italic> (Walker, 1868) <bold>G, O</bold><italic><tp:taxon-name><tp:taxon-name-part taxon-name-part-type="genus" reg="Eupolyphaga">E.</tp:taxon-name-part><tp:taxon-name-part taxon-name-part-type="species" reg="robusta">robusta</tp:taxon-name-part></tp:taxon-name></italic> Qiu, Che &amp; Wang, 2018 <bold>H, P</bold><italic><tp:taxon-name><tp:taxon-name-part taxon-name-part-type="genus" reg="Eupolyphaga">E.</tp:taxon-name-part><tp:taxon-name-part taxon-name-part-type="species" reg="hanae">hanae</tp:taxon-name-part></tp:taxon-name></italic> Qiu, Che &amp; Wang, 2018. Scale bars: 0.05 cm (<bold>I–P</bold>).</p></caption><graphic xmlns:xlink="http://www.w3.org/1999/xlink" xlink:href="zookeys-1211-151_article-128805__-g005.jpg" position="float" orientation="portrait" xlink:type="simple" id="oo_1128141.jpg"><uri content-type="original_file" xlink:type="simple">https://binary.pensoft.net/fig/1128141</uri></graphic></fig><fig id="F1" position="float" orientation="portrait"><object-id xmlns:xlink="http://www.w3.org/1999/xlink" content-type="doi" xlink:type="simple">10.3897/zookeys.1211.128805.figure1</object-id><object-id xmlns:xlink="http://www.w3.org/1999/xlink" content-type="arpha" xlink:type="simple">9718F9F5-40B2-5D25-B21E-D1CC4CC926D8</object-id><label>Figure 1.</label><caption><p>Phylogenetic tree of <italic><tp:taxon-name><tp:taxon-name-part taxon-name-part-type="genus" reg="Eupolyphaga">Eupolyphaga</tp:taxon-name-part></tp:taxon-name></italic> and <italic><tp:taxon-name><tp:taxon-name-part taxon-name-part-type="genus" reg="Pseudoeupolyphaga">Pseudoeupolyphaga</tp:taxon-name-part></tp:taxon-name></italic> inferred by maximum-likelihood (<abbrev xmlns:xlink="http://www.w3.org/1999/xlink" xlink:title="maximum likelihood" id="ABBRID0EWJAG" xlink:type="simple">ML</abbrev>) analysis of the mitochondrial COI fragment (outgroups not shown). <abbrev xmlns:xlink="http://www.w3.org/1999/xlink" xlink:title="ultrafast bootstrap" id="ABBRID0E1JAG" xlink:type="simple">UFBoot</abbrev> values are shown at the nodes.</p></caption><graphic xmlns:xlink="http://www.w3.org/1999/xlink" xlink:href="zookeys-1211-151_article-128805__-g001.jpg" position="float" orientation="portrait" xlink:type="simple" id="oo_1128137.jpg"><uri content-type="original_file" xlink:type="simple">https://binary.pensoft.net/fig/1128137</uri></graphic></fig></tp:treatment-sec></tp:taxon-treatment>
