# Supplementary material for: ﻿New species of Eupolyphaga Chopard, 1929 and Pseudoeupolyphaga Qiu & Che, 2024 (Blattodea, Corydioidea, Corydiinae), with notes on their female genitalia
Source: Zookeys. 2024 Sep 4;1211:151–91. doi: 10.3897/zookeys.1211.128805 (PMC11391126; doi:10.3897/zookeys.1211.128805)
Supplement: XML Treatment for Eupolyphaga nigra [file zookeys.1211.128805-treatment3.xml]

<!DOCTYPE tp:taxon-treatment
  PUBLIC "-//TaxonX//DTD Taxonomic Treatment Publishing DTD v0 20100105//EN" "tax-treatment-NSO.dtd">
<tp:taxon-treatment xmlns:tp="http://www.plazi.org/taxpub"><tp:treatment-meta><kwd-group><label>Taxon classification</label><kwd>
                <named-content content-type="kingdom">Animalia</named-content>
              </kwd><kwd>
                <named-content content-type="order">Blattodea</named-content>
              </kwd><kwd>
                <named-content content-type="family">Corydiidae</named-content>
              </kwd></kwd-group><mixed-citation publication-type="journal"><person-group><name><surname>Han</surname><given-names>Wei</given-names></name><name><surname>Che</surname><given-names>Yan-Li</given-names></name><name><surname>Zhang</surname><given-names>Pei-Jun</given-names></name><name><surname>Wang</surname><given-names>Zong-Qing</given-names></name></person-group><article-title>﻿New species of <italic><tp:taxon-name><tp:taxon-name-part taxon-name-part-type="genus" reg="Eupolyphaga">Eupolyphaga</tp:taxon-name-part></tp:taxon-name></italic> Chopard, 1929 and <italic><tp:taxon-name><tp:taxon-name-part taxon-name-part-type="genus" reg="Pseudoeupolyphaga">Pseudoeupolyphaga</tp:taxon-name-part></tp:taxon-name></italic> Qiu &amp; Che, 2024 (<tp:taxon-name><tp:taxon-name-part taxon-name-part-type="order">Blattodea</tp:taxon-name-part></tp:taxon-name>, <tp:taxon-name><tp:taxon-name-part taxon-name-part-type="superfamily">Corydioidea</tp:taxon-name-part></tp:taxon-name>, <tp:taxon-name><tp:taxon-name-part taxon-name-part-type="subfamily">Corydiinae</tp:taxon-name-part></tp:taxon-name>), with notes on their female genitalia</article-title><source>Zookeys</source><day>04</day><month>09</month><year>2024</year><volume>1211</volume><fpage>151</fpage><lpage>191</lpage><pub-id pub-id-type="doi">10.3897/zookeys.1211.128805</pub-id></mixed-citation></tp:treatment-meta><tp:nomenclature><label>﻿</label><tp:taxon-name>
              <object-id xmlns:xlink="http://www.w3.org/1999/xlink" content-type="arpha" xlink:type="simple">50F8290A-9A91-5F0D-992F-3733506E04B3</object-id>
              <tp:taxon-name-part taxon-name-part-type="genus" reg="Eupolyphaga">Eupolyphaga</tp:taxon-name-part>
              <tp:taxon-name-part taxon-name-part-type="species" reg="nigra">nigra</tp:taxon-name-part>
              <object-id xmlns:xlink="http://www.w3.org/1999/xlink" content-type="zoobank" xlink:type="simple">https://zoobank.org/FE3E5490-7D2A-480C-9A25-A2A445DCADFC</object-id>
            </tp:taxon-name><tp:taxon-authority>Han, Che &amp; Wang</tp:taxon-authority><tp:taxon-status xmlns:xlink="http://www.w3.org/1999/xlink" xlink:type="simple">sp. nov.</tp:taxon-status><xref ref-type="fig" rid="F3">Figs 3A–N</xref><xref ref-type="fig" rid="F4">, 4C, D</xref><xref ref-type="fig" rid="F5">, 5B, J</xref></tp:nomenclature><tp:treatment-sec sec-type="type material" id="SECID0EC1AG"><title>Type material.</title><p><bold><italic>Holotype</italic></bold>: China • male; Guangxi Zhuang Autonomous Region, Chongzuo City, Longzhou County, Zhubu Village, Buji Reservoir; 7 Jul. 2023; Wei Han, Xin-Ran Li leg. <bold><italic>Paratypes</italic></bold>: China • 3 males, 1 female &amp; 16 nymphs, same collection data as holotype.</p></tp:treatment-sec><tp:treatment-sec sec-type="diagnosis" id="SECID0EQ1AG"><title>Diagnosis.</title><p>This species is almost black and is most similar to <italic><tp:taxon-name><tp:taxon-name-part taxon-name-part-type="genus" reg="Eupolyphaga">E.</tp:taxon-name-part><tp:taxon-name-part taxon-name-part-type="species" reg="robusta">robusta</tp:taxon-name-part></tp:taxon-name></italic>. However, the abdomen of this species is unevenly scattered with some fulvous markings, whereas the abdomen of the latter is orange-yellow overall or dark yellow only on the two terminal segments. In addition, the middle part of terga of females of this species is slightly dark yellowish brown, whereas the terga of females of the latter is completely black; although serrations on the keel of both species are strongly curved, there are gaps between the serrated projections of the ootheca of this species, whereas there are almost no gaps in the latter.</p></tp:treatment-sec><tp:treatment-sec sec-type="description" id="SECID0EK2AG"><title>Description.</title><p><bold>Male holotype. <italic>Measurements</italic> (mm).</bold> Overall length (including tegmen): 27.73; body length: 19.67; body width (tegmina not included): 10.03; tegmen length × width: 23.98 × 9.65; pronotum length × width: 8.13 × 4.79.</p><p><bold><italic>Coloration</italic>.</bold> Head and most of the face black. Ocelli and antennal sockets white. Antennae blackish brown. Ante-clypeus, basal part of the labrum, and a portion of the palate yellow (Fig. <xref ref-type="fig" rid="F3">3A, B, G</xref>). Pronotum, tegmina, hind wings and legs black. Pulvilli and arolia white. Abdomen black, with some fulvous markings (Fig. <xref ref-type="fig" rid="F3">3A, B</xref>).</p><fig id="F3" position="float" orientation="portrait"><object-id xmlns:xlink="http://www.w3.org/1999/xlink" content-type="doi" xlink:type="simple">10.3897/zookeys.1211.128805.figure3</object-id><object-id xmlns:xlink="http://www.w3.org/1999/xlink" content-type="arpha" xlink:type="simple">D51D4D63-F85E-5A38-A1D9-76BA041856E6</object-id><label>Figure 3.</label><caption><p><italic><tp:taxon-name><tp:taxon-name-part taxon-name-part-type="genus" reg="Eupolyphaga">Eupolyphaga</tp:taxon-name-part><tp:taxon-name-part taxon-name-part-type="species" reg="nigra">nigra</tp:taxon-name-part></tp:taxon-name></italic> Han, Che &amp; Wang, sp. nov. <bold>A</bold> male holotype, dorsal view <bold>B</bold> male holotype, ventral view <bold>C</bold> female paratype, dorsal view <bold>D</bold> female paratype, ventral view <bold>E</bold> male pronotum, dorsal view <bold>F</bold> female pronotum, dorsal view <bold>G</bold> male head, ventral view <bold>H</bold> female head, ventral view <bold>I</bold> supra-anal plate, ventral view <bold>J</bold> subgenital plate, ventral view <bold>K</bold> genitalia, dorsal view <bold>L</bold> right phallomere, right-ventral view <bold>M</bold> ootheca, lateral view <bold>N</bold> ootheca, close-up view to show the serration. Scale bars: 1.0 cm (<bold>A–D</bold>); 0.2 cm (<bold>E–L</bold>); 0.1 cm (<bold>M, N</bold>).</p></caption><graphic xmlns:xlink="http://www.w3.org/1999/xlink" xlink:href="zookeys-1211-151_article-128805__-g003.jpg" position="float" orientation="portrait" xlink:type="simple" id="oo_1128139.jpg"><uri content-type="original_file" xlink:type="simple">https://binary.pensoft.net/fig/1128139</uri></graphic></fig><p><bold><italic>Body</italic>. <italic>Head</italic></bold>: Sub-rounded, hidden under the pronotum. Interocular space narrower than the distance between the ocelli, and the latter narrower than the distance between the antennal sockets. Ocelli distinct. Ocelli ridge curved, with a row of setae on the upper edge. Clypeus developed (Fig. <xref ref-type="fig" rid="F3">3B, G</xref>). <bold><italic>Pronotum</italic></bold>: Transverse oval, widest point near the middle. Anterior whitish margin indistinct. Surface covered with short setae (Fig. <xref ref-type="fig" rid="F3">3E</xref>). <bold><italic>Tegmina and hind wings</italic></bold>: Nearly unicolored, with a few plaques on both sides (Fig. <xref ref-type="fig" rid="F3">3A</xref>). <bold><italic>Legs</italic></bold>: Slender. Front femur type C<sub>1</sub>. Pulvilli and arolia present (Fig. <xref ref-type="fig" rid="F3">3B</xref>). <bold><italic>Abdomen</italic></bold>: Supra-anal plate transverse, pubescent, posterior margin protruded. Paraprocts simple. Cerci pubescent. Posterior margin and lateral margins of subgenital plate densely setose, hind margin flat. Styli small, the right one bigger than the left (Fig. <xref ref-type="fig" rid="F3">3B, I–L</xref>). <bold><italic>Genitalia</italic></bold>: The basal part of L1 prolonged, and the two hind lobes robust. L2 curved. Genital hook (L3) long and robust, the hook part curved. Right phallomere smaller than the left phallomere. R2 simple, divided into two chunks. R3 broad and concave (Fig. <xref ref-type="fig" rid="F3">3K, L</xref>).</p><p><bold>Female paratype.</bold> Body length: 27.79; body width: 19.12; pronotum length × width: 13.51 × 7.15.</p><p><bold><italic>Coloration</italic>.</bold> Terga dark yellowish brown to black. Sterna nearly black. Vertex and face black. Ocelli yellow. Basal part of labrum black. Distal part of labrum and ante-clypeus yellow. Legs black (Fig. <xref ref-type="fig" rid="F3">3C, D, F, H</xref>).</p><p>The widest point of pronotum near the hind margin (Fig. <xref ref-type="fig" rid="F3">3F</xref>). Ocelli distinct. Interocular space larger than the distance between antennal sockets, and the latter larger than the distance between ocelli (Fig. <xref ref-type="fig" rid="F3">3H</xref>). Arolia and pulvilli absent. Posterior margin of the supra-anal plate (TX) emarginated medially. Cerci short, not exceeding the posterior margin of supra-anal plate. Paraprocts (pp.) pubescent, curved hook-like extensions long. The two median sclerites irregularly shaped (Fig. <xref ref-type="fig" rid="F3">3C</xref>). Paratergites (pt.) banded, terminally bifurcated. Crosspiece (cp.) broad, the small protrusion short and wide. Posterior lobes of valvifer II (p.l.) short, terminal rounded. Spermathecal plate (sp.pl.) narrow and concave in the middle, the two lobes expanded in the middle (Fig. <xref ref-type="fig" rid="F5">5B</xref>). Spermatheca (sp.) consists of two distinct large ampullas, the bifurcated duct slightly expanded in the middle (Fig. <xref ref-type="fig" rid="F5">5J</xref>). Two lobes of basivalvula (bsv.) nearly triangular, with a flat anterior margin and a curly lateral margin. Vestibular sclerite (vst.s) shaped like the letter “W”, with widened apex on both sides and a robust, short protrusion in the middle. Subgenital plate (SVII) densely setose, posterior margin protruded (Fig. <xref ref-type="fig" rid="F3">3D</xref>).</p><fig id="F4" position="float" orientation="portrait"><object-id xmlns:xlink="http://www.w3.org/1999/xlink" content-type="doi" xlink:type="simple">10.3897/zookeys.1211.128805.figure4</object-id><object-id xmlns:xlink="http://www.w3.org/1999/xlink" content-type="arpha" xlink:type="simple">608EB512-D12B-5F0B-93A5-F5632B2A0C37</object-id><label>Figure 4.</label><caption><p>Female external genitalia of eight <italic><tp:taxon-name><tp:taxon-name-part taxon-name-part-type="genus" reg="Eupolyphaga">Eupolyphaga</tp:taxon-name-part></tp:taxon-name></italic> species (supra-anal plate and subgenital plate included) <bold>A, B</bold><italic><tp:taxon-name><tp:taxon-name-part taxon-name-part-type="genus" reg="Eupolyphaga">E.</tp:taxon-name-part><tp:taxon-name-part taxon-name-part-type="species" reg="bicolor">bicolor</tp:taxon-name-part></tp:taxon-name></italic> Han, Che &amp; Wang, sp. nov. <bold>C, D</bold><italic><tp:taxon-name><tp:taxon-name-part taxon-name-part-type="genus" reg="Eupolyphaga">E.</tp:taxon-name-part><tp:taxon-name-part taxon-name-part-type="species" reg="nigra">nigra</tp:taxon-name-part></tp:taxon-name></italic> Han, Che &amp; Wang, sp. nov. <bold>E, F</bold><italic><tp:taxon-name><tp:taxon-name-part taxon-name-part-type="genus" reg="Eupolyphaga">E.</tp:taxon-name-part><tp:taxon-name-part taxon-name-part-type="species" reg="udenostyla">udenostyla</tp:taxon-name-part></tp:taxon-name></italic> Qiu, 2022 <bold>G, H</bold><italic><tp:taxon-name><tp:taxon-name-part taxon-name-part-type="genus" reg="Eupolyphaga">E.</tp:taxon-name-part><tp:taxon-name-part taxon-name-part-type="species" reg="hupingensis">hupingensis</tp:taxon-name-part></tp:taxon-name></italic> Qiu, Che &amp; Wang, 2018 <bold>I, J</bold><italic><tp:taxon-name><tp:taxon-name-part taxon-name-part-type="genus" reg="Eupolyphaga">E.</tp:taxon-name-part><tp:taxon-name-part taxon-name-part-type="species" reg="miracidia">miracidia</tp:taxon-name-part></tp:taxon-name></italic> Qiu, 2022 <bold>K, L</bold><italic><tp:taxon-name><tp:taxon-name-part taxon-name-part-type="genus" reg="Eupolyphaga">E.</tp:taxon-name-part><tp:taxon-name-part taxon-name-part-type="species" reg="sinensis">sinensis</tp:taxon-name-part></tp:taxon-name></italic> (Walker, 1868) <bold>M, N</bold><italic><tp:taxon-name><tp:taxon-name-part taxon-name-part-type="genus" reg="Eupolyphaga">E.</tp:taxon-name-part><tp:taxon-name-part taxon-name-part-type="species" reg="robusta">robusta</tp:taxon-name-part></tp:taxon-name></italic> Qiu, Che &amp; Wang, 2018 <bold>O, P</bold><italic><tp:taxon-name><tp:taxon-name-part taxon-name-part-type="genus" reg="Eupolyphaga">E.</tp:taxon-name-part><tp:taxon-name-part taxon-name-part-type="species" reg="hanae">hanae</tp:taxon-name-part></tp:taxon-name></italic> Qiu, Che &amp; Wang, 2018. Abbreviations: bsv. basivalvula, cp. crosspiece, ltst. IX laterosternite IX, p.l. posterior lobes of valvifer II, pp. paraprocts, pt. paratergites, sp.pl. spermathecal plate, SVII subgenital plate, TX supra-anal plate, v.I first valvule, v.II second valve, v.III third valve, vst.s vestibular sclerite. Scale bars: 0.1 cm (<bold>A–P</bold>).</p></caption><graphic xmlns:xlink="http://www.w3.org/1999/xlink" xlink:href="zookeys-1211-151_article-128805__-g004.jpg" position="float" orientation="portrait" xlink:type="simple" id="oo_1128140.jpg"><uri content-type="original_file" xlink:type="simple">https://binary.pensoft.net/fig/1128140</uri></graphic></fig><fig id="F5" position="float" orientation="portrait"><object-id xmlns:xlink="http://www.w3.org/1999/xlink" content-type="doi" xlink:type="simple">10.3897/zookeys.1211.128805.figure5</object-id><object-id xmlns:xlink="http://www.w3.org/1999/xlink" content-type="arpha" xlink:type="simple">40983690-BBDB-55F4-B921-C2115D9A46A2</object-id><label>Figure 5.</label><caption><p>Basivalvula, spermathecal plate and spermatheca of eight <italic><tp:taxon-name><tp:taxon-name-part taxon-name-part-type="genus" reg="Eupolyphaga">Eupolyphaga</tp:taxon-name-part></tp:taxon-name></italic> species <bold>A, I</bold><italic><tp:taxon-name><tp:taxon-name-part taxon-name-part-type="genus" reg="Eupolyphaga">E.</tp:taxon-name-part><tp:taxon-name-part taxon-name-part-type="species" reg="bicolor">bicolor</tp:taxon-name-part></tp:taxon-name></italic> Han, Che &amp; Wang, sp. nov. <bold>B, J</bold><italic><tp:taxon-name><tp:taxon-name-part taxon-name-part-type="genus" reg="Eupolyphaga">E.</tp:taxon-name-part><tp:taxon-name-part taxon-name-part-type="species" reg="nigra">nigra</tp:taxon-name-part></tp:taxon-name></italic> Han, Che &amp; Wang, sp. nov. <bold>C, K</bold><italic><tp:taxon-name><tp:taxon-name-part taxon-name-part-type="genus" reg="Eupolyphaga">E.</tp:taxon-name-part><tp:taxon-name-part taxon-name-part-type="species" reg="udenostyla">udenostyla</tp:taxon-name-part></tp:taxon-name></italic> Qiu, 2022 <bold>D, L</bold><italic><tp:taxon-name><tp:taxon-name-part taxon-name-part-type="genus" reg="Eupolyphaga">E.</tp:taxon-name-part><tp:taxon-name-part taxon-name-part-type="species" reg="hupingensis">hupingensis</tp:taxon-name-part></tp:taxon-name></italic> Qiu, Che &amp; Wang, 2018 <bold>E, M</bold><italic><tp:taxon-name><tp:taxon-name-part taxon-name-part-type="genus" reg="Eupolyphaga">E.</tp:taxon-name-part><tp:taxon-name-part taxon-name-part-type="species" reg="miracidia">miracidia</tp:taxon-name-part></tp:taxon-name></italic> Qiu, 2022 <bold>F, N</bold><italic><tp:taxon-name><tp:taxon-name-part taxon-name-part-type="genus" reg="Eupolyphaga">E.</tp:taxon-name-part><tp:taxon-name-part taxon-name-part-type="species" reg="sinensis">sinensis</tp:taxon-name-part></tp:taxon-name></italic> (Walker, 1868) <bold>G, O</bold><italic><tp:taxon-name><tp:taxon-name-part taxon-name-part-type="genus" reg="Eupolyphaga">E.</tp:taxon-name-part><tp:taxon-name-part taxon-name-part-type="species" reg="robusta">robusta</tp:taxon-name-part></tp:taxon-name></italic> Qiu, Che &amp; Wang, 2018 <bold>H, P</bold><italic><tp:taxon-name><tp:taxon-name-part taxon-name-part-type="genus" reg="Eupolyphaga">E.</tp:taxon-name-part><tp:taxon-name-part taxon-name-part-type="species" reg="hanae">hanae</tp:taxon-name-part></tp:taxon-name></italic> Qiu, Che &amp; Wang, 2018. Scale bars: 0.05 cm (<bold>I–P</bold>).</p></caption><graphic xmlns:xlink="http://www.w3.org/1999/xlink" xlink:href="zookeys-1211-151_article-128805__-g005.jpg" position="float" orientation="portrait" xlink:type="simple" id="oo_1128141.jpg"><uri content-type="original_file" xlink:type="simple">https://binary.pensoft.net/fig/1128141</uri></graphic></fig><p><bold>Nymph.</bold> Similar to the female.</p><p><bold>Ootheca.</bold> Yellowish brown. The longitudinal lines distinct. Serrations on the keel large and curved. The space between the serrations of the curved portion distinct. Respiratory canals well developed (Fig. <xref ref-type="fig" rid="F3">3M, N</xref>).</p></tp:treatment-sec><tp:treatment-sec sec-type="natural history" id="SECID0EAJBG"><title>Natural history.</title><p>Found in soft, dry soil under the cliffs near the reservoir.</p></tp:treatment-sec><tp:treatment-sec sec-type="etymology" id="SECID0EFJBG"><title>Etymology.</title><p>The species epithet is from the Latin <italic>niger</italic> indicating its black tegmina.</p></tp:treatment-sec></tp:taxon-treatment>
