# Supplementary material for: ﻿New species of Eupolyphaga Chopard, 1929 and Pseudoeupolyphaga Qiu & Che, 2024 (Blattodea, Corydioidea, Corydiinae), with notes on their female genitalia
Source: Zookeys. 2024 Sep 4;1211:151–91. doi: 10.3897/zookeys.1211.128805 (PMC11391126; doi:10.3897/zookeys.1211.128805)
Supplement: XML Treatment for Eupolyphaga miracidia [file zookeys.1211.128805-treatment6.xml]

<!DOCTYPE tp:taxon-treatment
  PUBLIC "-//TaxonX//DTD Taxonomic Treatment Publishing DTD v0 20100105//EN" "tax-treatment-NSO.dtd">
<tp:taxon-treatment xmlns:tp="http://www.plazi.org/taxpub"><tp:treatment-meta><kwd-group><label>Taxon classification</label><kwd>
                <named-content content-type="kingdom">Animalia</named-content>
              </kwd><kwd>
                <named-content content-type="order">Blattodea</named-content>
              </kwd><kwd>
                <named-content content-type="family">Corydiidae</named-content>
              </kwd></kwd-group><mixed-citation publication-type="journal"><person-group><name><surname>Han</surname><given-names>Wei</given-names></name><name><surname>Che</surname><given-names>Yan-Li</given-names></name><name><surname>Zhang</surname><given-names>Pei-Jun</given-names></name><name><surname>Wang</surname><given-names>Zong-Qing</given-names></name></person-group><article-title>﻿New species of <italic><tp:taxon-name><tp:taxon-name-part taxon-name-part-type="genus" reg="Eupolyphaga">Eupolyphaga</tp:taxon-name-part></tp:taxon-name></italic> Chopard, 1929 and <italic><tp:taxon-name><tp:taxon-name-part taxon-name-part-type="genus" reg="Pseudoeupolyphaga">Pseudoeupolyphaga</tp:taxon-name-part></tp:taxon-name></italic> Qiu &amp; Che, 2024 (<tp:taxon-name><tp:taxon-name-part taxon-name-part-type="order">Blattodea</tp:taxon-name-part></tp:taxon-name>, <tp:taxon-name><tp:taxon-name-part taxon-name-part-type="superfamily">Corydioidea</tp:taxon-name-part></tp:taxon-name>, <tp:taxon-name><tp:taxon-name-part taxon-name-part-type="subfamily">Corydiinae</tp:taxon-name-part></tp:taxon-name>), with notes on their female genitalia</article-title><source>Zookeys</source><day>04</day><month>09</month><year>2024</year><volume>1211</volume><fpage>151</fpage><lpage>191</lpage><pub-id pub-id-type="doi">10.3897/zookeys.1211.128805</pub-id></mixed-citation></tp:treatment-meta><tp:nomenclature><label>﻿</label><tp:taxon-name>
              <object-id xmlns:xlink="http://www.w3.org/1999/xlink" content-type="arpha" xlink:type="simple">0AC11280-6B17-593F-8CCB-B4CF5DB32E99</object-id>
              <tp:taxon-name-part taxon-name-part-type="genus" reg="Eupolyphaga">Eupolyphaga</tp:taxon-name-part>
              <tp:taxon-name-part taxon-name-part-type="species" reg="miracidia">miracidia</tp:taxon-name-part>
            </tp:taxon-name><tp:taxon-authority>Qiu, 2022</tp:taxon-authority><xref ref-type="fig" rid="F4">Figs 4I, J</xref><xref ref-type="fig" rid="F5">, 5E, M</xref><tp:nomenclature-citation-list><tp:nomenclature-citation><tp:taxon-name>
                  <tp:taxon-name-part taxon-name-part-type="genus" reg="Eupolyphaga">Eupolyphaga</tp:taxon-name-part>
                  <tp:taxon-name-part taxon-name-part-type="species" reg="miracidia">miracidia</tp:taxon-name-part>
                </tp:taxon-name><comment>Qiu in <xref ref-type="bibr" rid="B10">Han et al. 2022</xref>: 73.</comment></tp:nomenclature-citation></tp:nomenclature-citation-list></tp:nomenclature><tp:treatment-sec sec-type="material" id="SECID0ECQBG"><title>Material examined.</title><p>• 5 females; Hubei Prov., Xiangyang City, Maqiao Township, roadside of Ganxigou, 480–600 m; 13 Jul. 2017; Lu Qiu leg.</p></tp:treatment-sec><tp:treatment-sec sec-type="description" id="SECID0EHQBG"><title>Description of the female characters.</title><p>Supra-anal plate (TX) dark yellowish brown and densely covered with setae, posterior margin slightly protruded. Paraprocts (pp.) pubescent, curved hook-like extensions short. The two median sclerites irregularly shaped. Cerci short, not exceeding the posterior margin of supra-anal plate. Paratergites (pt.) long and banded. Crosspiece (cp.) nearly transparent, the protrusion long. Posterior lobes of valvifer II (p.l.) slightly sclerotized, two lobes long and curved. Spermathecal plate (sp.pl.) narrow, concave in the middle. The two lobes expanded, with irregular protrusions. Spermatheca (sp.) consists of two distinct, large ampullas. The basal ampulla connected to a long spermathecal duct, which is bifurcated in the middle. The terminal part of the duct slightly expanded. Basivalvula (bsv.) broad, with a relatively flat anterior margin and a curly lateral margin. Vestibular sclerite (vst.s) shaped like the letter “W”, with expanded and elongated ends on both sides. Subgenital plate densely setose, the terminal part of the posterior margin protruded and emarginated medially.</p></tp:treatment-sec><tp:treatment-sec><!--Section generated to contain objects referenced in tp:taxon-treatment.--><fig id="F4" position="float" orientation="portrait"><object-id xmlns:xlink="http://www.w3.org/1999/xlink" content-type="doi" xlink:type="simple">10.3897/zookeys.1211.128805.figure4</object-id><object-id xmlns:xlink="http://www.w3.org/1999/xlink" content-type="arpha" xlink:type="simple">608EB512-D12B-5F0B-93A5-F5632B2A0C37</object-id><label>Figure 4.</label><caption><p>Female external genitalia of eight <italic><tp:taxon-name><tp:taxon-name-part taxon-name-part-type="genus" reg="Eupolyphaga">Eupolyphaga</tp:taxon-name-part></tp:taxon-name></italic> species (supra-anal plate and subgenital plate included) <bold>A, B</bold><italic><tp:taxon-name><tp:taxon-name-part taxon-name-part-type="genus" reg="Eupolyphaga">E.</tp:taxon-name-part><tp:taxon-name-part taxon-name-part-type="species" reg="bicolor">bicolor</tp:taxon-name-part></tp:taxon-name></italic> Han, Che &amp; Wang, sp. nov. <bold>C, D</bold><italic><tp:taxon-name><tp:taxon-name-part taxon-name-part-type="genus" reg="Eupolyphaga">E.</tp:taxon-name-part><tp:taxon-name-part taxon-name-part-type="species" reg="nigra">nigra</tp:taxon-name-part></tp:taxon-name></italic> Han, Che &amp; Wang, sp. nov. <bold>E, F</bold><italic><tp:taxon-name><tp:taxon-name-part taxon-name-part-type="genus" reg="Eupolyphaga">E.</tp:taxon-name-part><tp:taxon-name-part taxon-name-part-type="species" reg="udenostyla">udenostyla</tp:taxon-name-part></tp:taxon-name></italic> Qiu, 2022 <bold>G, H</bold><italic><tp:taxon-name><tp:taxon-name-part taxon-name-part-type="genus" reg="Eupolyphaga">E.</tp:taxon-name-part><tp:taxon-name-part taxon-name-part-type="species" reg="hupingensis">hupingensis</tp:taxon-name-part></tp:taxon-name></italic> Qiu, Che &amp; Wang, 2018 <bold>I, J</bold><italic><tp:taxon-name><tp:taxon-name-part taxon-name-part-type="genus" reg="Eupolyphaga">E.</tp:taxon-name-part><tp:taxon-name-part taxon-name-part-type="species" reg="miracidia">miracidia</tp:taxon-name-part></tp:taxon-name></italic> Qiu, 2022 <bold>K, L</bold><italic><tp:taxon-name><tp:taxon-name-part taxon-name-part-type="genus" reg="Eupolyphaga">E.</tp:taxon-name-part><tp:taxon-name-part taxon-name-part-type="species" reg="sinensis">sinensis</tp:taxon-name-part></tp:taxon-name></italic> (Walker, 1868) <bold>M, N</bold><italic><tp:taxon-name><tp:taxon-name-part taxon-name-part-type="genus" reg="Eupolyphaga">E.</tp:taxon-name-part><tp:taxon-name-part taxon-name-part-type="species" reg="robusta">robusta</tp:taxon-name-part></tp:taxon-name></italic> Qiu, Che &amp; Wang, 2018 <bold>O, P</bold><italic><tp:taxon-name><tp:taxon-name-part taxon-name-part-type="genus" reg="Eupolyphaga">E.</tp:taxon-name-part><tp:taxon-name-part taxon-name-part-type="species" reg="hanae">hanae</tp:taxon-name-part></tp:taxon-name></italic> Qiu, Che &amp; Wang, 2018. Abbreviations: bsv. basivalvula, cp. crosspiece, ltst. IX laterosternite IX, p.l. posterior lobes of valvifer II, pp. paraprocts, pt. paratergites, sp.pl. spermathecal plate, SVII subgenital plate, TX supra-anal plate, v.I first valvule, v.II second valve, v.III third valve, vst.s vestibular sclerite. Scale bars: 0.1 cm (<bold>A–P</bold>).</p></caption><graphic xmlns:xlink="http://www.w3.org/1999/xlink" xlink:href="zookeys-1211-151_article-128805__-g004.jpg" position="float" orientation="portrait" xlink:type="simple" id="oo_1128140.jpg"><uri content-type="original_file" xlink:type="simple">https://binary.pensoft.net/fig/1128140</uri></graphic></fig><fig id="F5" position="float" orientation="portrait"><object-id xmlns:xlink="http://www.w3.org/1999/xlink" content-type="doi" xlink:type="simple">10.3897/zookeys.1211.128805.figure5</object-id><object-id xmlns:xlink="http://www.w3.org/1999/xlink" content-type="arpha" xlink:type="simple">40983690-BBDB-55F4-B921-C2115D9A46A2</object-id><label>Figure 5.</label><caption><p>Basivalvula, spermathecal plate and spermatheca of eight <italic><tp:taxon-name><tp:taxon-name-part taxon-name-part-type="genus" reg="Eupolyphaga">Eupolyphaga</tp:taxon-name-part></tp:taxon-name></italic> species <bold>A, I</bold><italic><tp:taxon-name><tp:taxon-name-part taxon-name-part-type="genus" reg="Eupolyphaga">E.</tp:taxon-name-part><tp:taxon-name-part taxon-name-part-type="species" reg="bicolor">bicolor</tp:taxon-name-part></tp:taxon-name></italic> Han, Che &amp; Wang, sp. nov. <bold>B, J</bold><italic><tp:taxon-name><tp:taxon-name-part taxon-name-part-type="genus" reg="Eupolyphaga">E.</tp:taxon-name-part><tp:taxon-name-part taxon-name-part-type="species" reg="nigra">nigra</tp:taxon-name-part></tp:taxon-name></italic> Han, Che &amp; Wang, sp. nov. <bold>C, K</bold><italic><tp:taxon-name><tp:taxon-name-part taxon-name-part-type="genus" reg="Eupolyphaga">E.</tp:taxon-name-part><tp:taxon-name-part taxon-name-part-type="species" reg="udenostyla">udenostyla</tp:taxon-name-part></tp:taxon-name></italic> Qiu, 2022 <bold>D, L</bold><italic><tp:taxon-name><tp:taxon-name-part taxon-name-part-type="genus" reg="Eupolyphaga">E.</tp:taxon-name-part><tp:taxon-name-part taxon-name-part-type="species" reg="hupingensis">hupingensis</tp:taxon-name-part></tp:taxon-name></italic> Qiu, Che &amp; Wang, 2018 <bold>E, M</bold><italic><tp:taxon-name><tp:taxon-name-part taxon-name-part-type="genus" reg="Eupolyphaga">E.</tp:taxon-name-part><tp:taxon-name-part taxon-name-part-type="species" reg="miracidia">miracidia</tp:taxon-name-part></tp:taxon-name></italic> Qiu, 2022 <bold>F, N</bold><italic><tp:taxon-name><tp:taxon-name-part taxon-name-part-type="genus" reg="Eupolyphaga">E.</tp:taxon-name-part><tp:taxon-name-part taxon-name-part-type="species" reg="sinensis">sinensis</tp:taxon-name-part></tp:taxon-name></italic> (Walker, 1868) <bold>G, O</bold><italic><tp:taxon-name><tp:taxon-name-part taxon-name-part-type="genus" reg="Eupolyphaga">E.</tp:taxon-name-part><tp:taxon-name-part taxon-name-part-type="species" reg="robusta">robusta</tp:taxon-name-part></tp:taxon-name></italic> Qiu, Che &amp; Wang, 2018 <bold>H, P</bold><italic><tp:taxon-name><tp:taxon-name-part taxon-name-part-type="genus" reg="Eupolyphaga">E.</tp:taxon-name-part><tp:taxon-name-part taxon-name-part-type="species" reg="hanae">hanae</tp:taxon-name-part></tp:taxon-name></italic> Qiu, Che &amp; Wang, 2018. Scale bars: 0.05 cm (<bold>I–P</bold>).</p></caption><graphic xmlns:xlink="http://www.w3.org/1999/xlink" xlink:href="zookeys-1211-151_article-128805__-g005.jpg" position="float" orientation="portrait" xlink:type="simple" id="oo_1128141.jpg"><uri content-type="original_file" xlink:type="simple">https://binary.pensoft.net/fig/1128141</uri></graphic></fig></tp:treatment-sec><ref-list><ref id="B10"><mixed-citation xmlns:xlink="http://www.w3.org/1999/xlink" xlink:type="simple"><person-group><name name-style="western"><surname>Han</surname><given-names>W</given-names></name><name name-style="western"><surname>Qiu</surname><given-names>L</given-names></name><name name-style="western"><surname>Zhu</surname><given-names>J</given-names></name><name name-style="western"><surname>Wang</surname><given-names>ZQ</given-names></name><name name-style="western"><surname>Che</surname><given-names>YL</given-names></name></person-group> (<year>2022</year>) <article-title>Exploring the diversity of <italic><tp:taxon-name><tp:taxon-name-part taxon-name-part-type="genus">Eupolyphaga</tp:taxon-name-part></tp:taxon-name></italic> Chopard, 1929 (<tp:taxon-name><tp:taxon-name-part taxon-name-part-type="order">Blattodea</tp:taxon-name-part></tp:taxon-name>, <tp:taxon-name><tp:taxon-name-part taxon-name-part-type="superfamily">Corydioidea</tp:taxon-name-part></tp:taxon-name>): species delimitation based on morphology and molecular analysis.</article-title><source>ZooKeys</source><volume>1120</volume>: <fpage>67</fpage>–<lpage>94</lpage>. <ext-link xlink:href="10.3897/zookeys.1120.87483" ext-link-type="doi" xlink:type="simple">https://doi.org/10.3897/zookeys.1120.87483</ext-link></mixed-citation></ref></ref-list></tp:taxon-treatment>
