# Supplementary material for: ﻿New species of Eupolyphaga Chopard, 1929 and Pseudoeupolyphaga Qiu & Che, 2024 (Blattodea, Corydioidea, Corydiinae), with notes on their female genitalia
Source: Zookeys. 2024 Sep 4;1211:151–91. doi: 10.3897/zookeys.1211.128805 (PMC11391126; doi:10.3897/zookeys.1211.128805)
Supplement: XML Treatment for Eupolyphaga sinensis [file zookeys.1211.128805-treatment7.xml]

<!DOCTYPE tp:taxon-treatment
  PUBLIC "-//TaxonX//DTD Taxonomic Treatment Publishing DTD v0 20100105//EN" "tax-treatment-NSO.dtd">
<tp:taxon-treatment xmlns:tp="http://www.plazi.org/taxpub"><tp:treatment-meta><kwd-group><label>Taxon classification</label><kwd>
                <named-content content-type="kingdom">Animalia</named-content>
              </kwd><kwd>
                <named-content content-type="order">Blattodea</named-content>
              </kwd><kwd>
                <named-content content-type="family">Corydiidae</named-content>
              </kwd></kwd-group><mixed-citation publication-type="journal"><person-group><name><surname>Han</surname><given-names>Wei</given-names></name><name><surname>Che</surname><given-names>Yan-Li</given-names></name><name><surname>Zhang</surname><given-names>Pei-Jun</given-names></name><name><surname>Wang</surname><given-names>Zong-Qing</given-names></name></person-group><article-title>﻿New species of <italic><tp:taxon-name><tp:taxon-name-part taxon-name-part-type="genus" reg="Eupolyphaga">Eupolyphaga</tp:taxon-name-part></tp:taxon-name></italic> Chopard, 1929 and <italic><tp:taxon-name><tp:taxon-name-part taxon-name-part-type="genus" reg="Pseudoeupolyphaga">Pseudoeupolyphaga</tp:taxon-name-part></tp:taxon-name></italic> Qiu &amp; Che, 2024 (<tp:taxon-name><tp:taxon-name-part taxon-name-part-type="order">Blattodea</tp:taxon-name-part></tp:taxon-name>, <tp:taxon-name><tp:taxon-name-part taxon-name-part-type="superfamily">Corydioidea</tp:taxon-name-part></tp:taxon-name>, <tp:taxon-name><tp:taxon-name-part taxon-name-part-type="subfamily">Corydiinae</tp:taxon-name-part></tp:taxon-name>), with notes on their female genitalia</article-title><source>Zookeys</source><day>04</day><month>09</month><year>2024</year><volume>1211</volume><fpage>151</fpage><lpage>191</lpage><pub-id pub-id-type="doi">10.3897/zookeys.1211.128805</pub-id></mixed-citation></tp:treatment-meta><tp:nomenclature><label>﻿</label><tp:taxon-name>
              <object-id xmlns:xlink="http://www.w3.org/1999/xlink" content-type="arpha" xlink:type="simple">28CCBD8B-9FC7-576B-BAA6-1A37AA4589C3</object-id>
              <tp:taxon-name-part taxon-name-part-type="genus" reg="Eupolyphaga">Eupolyphaga</tp:taxon-name-part>
              <tp:taxon-name-part taxon-name-part-type="species" reg="sinensis">sinensis</tp:taxon-name-part>
            </tp:taxon-name><tp:taxon-authority>(Walker, 1868)</tp:taxon-authority><xref ref-type="fig" rid="F4">Figs 4K, L</xref><xref ref-type="fig" rid="F5">, 5F, N</xref><tp:nomenclature-citation-list><tp:nomenclature-citation><tp:taxon-name>
                  <tp:taxon-name-part taxon-name-part-type="genus" reg="Polyphaga">Polyphaga</tp:taxon-name-part>
                  <tp:taxon-name-part taxon-name-part-type="species" reg="sinensis">sinensis</tp:taxon-name-part>
                </tp:taxon-name><comment>Walker, 1868: 14.</comment></tp:nomenclature-citation><tp:nomenclature-citation><tp:taxon-name>
                  <tp:taxon-name-part taxon-name-part-type="genus" reg="Homoeogamia">Homoeogamia</tp:taxon-name-part>
                  <tp:taxon-name-part taxon-name-part-type="species" reg="sinensis">sinensis</tp:taxon-name-part>
                </tp:taxon-name><comment>: <xref ref-type="bibr" rid="B26">Saussure 1869</xref>: 282; <xref ref-type="bibr" rid="B12">Hollier et al. 2020</xref>: 347. Synonymized by <xref ref-type="bibr" rid="B23">Qiu et al. 2018</xref>.</comment></tp:nomenclature-citation><tp:nomenclature-citation><tp:taxon-name>
                  <tp:taxon-name-part taxon-name-part-type="genus" reg="Heterogamia">Heterogamia</tp:taxon-name-part>
                  <tp:taxon-name-part taxon-name-part-type="species" reg="sinensis">sinensis</tp:taxon-name-part>
                </tp:taxon-name><comment>: <xref ref-type="bibr" rid="B6">Dohrn 1888</xref>: 132.</comment></tp:nomenclature-citation><tp:nomenclature-citation><tp:taxon-name>
                  <tp:taxon-name-part taxon-name-part-type="genus" reg="Heterogamia">Heterogamia</tp:taxon-name-part>
                  <tp:taxon-name-part taxon-name-part-type="species" reg="dohrniana">dohrniana</tp:taxon-name-part>
                </tp:taxon-name><comment>Saussure, 1893: 309; <xref ref-type="bibr" rid="B12">Hollier et al. 2020</xref>: 345.</comment></tp:nomenclature-citation><tp:nomenclature-citation><tp:taxon-name>
                  <tp:taxon-name-part taxon-name-part-type="genus" reg="Polyphaga">Polyphaga</tp:taxon-name-part>
                  <tp:taxon-name-part taxon-name-part-type="species" reg="limbata">limbata</tp:taxon-name-part>
                </tp:taxon-name><comment>Kirby, 1903: 379.</comment></tp:nomenclature-citation><tp:nomenclature-citation><tp:taxon-name>
                  <tp:taxon-name-part taxon-name-part-type="genus" reg="Eupolyphaga">Eupolyphaga</tp:taxon-name-part>
                  <tp:taxon-name-part taxon-name-part-type="species" reg="sinensis">sinensis</tp:taxon-name-part>
                </tp:taxon-name><comment>: <xref ref-type="bibr" rid="B5">Chopard 1929</xref>: 262; <xref ref-type="bibr" rid="B23">Qiu et al. 2018</xref>: 5 (revision); <xref ref-type="bibr" rid="B24">Qiu et al. 2019</xref>: 11 (checklist); <xref ref-type="bibr" rid="B10">Han et al. 2022</xref>: 84.</comment></tp:nomenclature-citation></tp:nomenclature-citation-list></tp:nomenclature><tp:treatment-sec sec-type="material" id="SECID0EKVBG"><title>Material examined.</title><p>• 2 females; Beijing City, Haidian District, Beijing Xishan National Forest Park; 28 Apr. 2015; Bing–Qiang Wang leg • 1 female; Anhui Prov. Hefei City, Binhu County; 3 Oct. 2018; Lin Zhou leg • 1 female; Jiangsu Prov., Nanjing City, Xuanwu District, Zijin Mountain, Zhongshan Mausoleum; 18 Jul. 2021; Ya-Ning Sun, Yi-Fan Zhao leg.</p></tp:treatment-sec><tp:treatment-sec sec-type="description" id="SECID0EPVBG"><title>Description on the female characters.</title><p>Supra-anal plate (TX) dark yellowish brown and densely covered with setae, the posterior margin protruded medially. Paraprocts (pp.) pubescent, curved hook-like extensions thin and long. The two median sclerites irregularly-shaped. Cerci short, not exceeding the posterior margin of supra-anal plate. Paratergites (pt.) long and banded. Crosspiece (cp.) nearly transparent, the protrusion robust. Posterior lobes of valvifer II (p.l.) weakly sclerotized. Spermathecal plate (sp.pl.) broad, distinctly concave in the middle, two lobes foliated. Spermatheca (sp.) consists of four distinct, large ampullas. The terminal ampulla abnormally enlarged, with a bifurcated catheter attached to one side of the ampulla. Basivalvula (bsv.) transverse, with two long and narrow lobes, the lateral margin curly. Vestibular sclerite (vst.s) shaped like the letter “W”. The three protrusions almost identical in height. Terminal of both sides’ protrusion expanded. Subgenital plate (SVII) densely setose, posterior margin protruded and the terminal part emarginated medially.</p></tp:treatment-sec><tp:treatment-sec><!--Section generated to contain objects referenced in tp:taxon-treatment.--><fig id="F4" position="float" orientation="portrait"><object-id xmlns:xlink="http://www.w3.org/1999/xlink" content-type="doi" xlink:type="simple">10.3897/zookeys.1211.128805.figure4</object-id><object-id xmlns:xlink="http://www.w3.org/1999/xlink" content-type="arpha" xlink:type="simple">608EB512-D12B-5F0B-93A5-F5632B2A0C37</object-id><label>Figure 4.</label><caption><p>Female external genitalia of eight <italic><tp:taxon-name><tp:taxon-name-part taxon-name-part-type="genus" reg="Eupolyphaga">Eupolyphaga</tp:taxon-name-part></tp:taxon-name></italic> species (supra-anal plate and subgenital plate included) <bold>A, B</bold><italic><tp:taxon-name><tp:taxon-name-part taxon-name-part-type="genus" reg="Eupolyphaga">E.</tp:taxon-name-part><tp:taxon-name-part taxon-name-part-type="species" reg="bicolor">bicolor</tp:taxon-name-part></tp:taxon-name></italic> Han, Che &amp; Wang, sp. nov. <bold>C, D</bold><italic><tp:taxon-name><tp:taxon-name-part taxon-name-part-type="genus" reg="Eupolyphaga">E.</tp:taxon-name-part><tp:taxon-name-part taxon-name-part-type="species" reg="nigra">nigra</tp:taxon-name-part></tp:taxon-name></italic> Han, Che &amp; Wang, sp. nov. <bold>E, F</bold><italic><tp:taxon-name><tp:taxon-name-part taxon-name-part-type="genus" reg="Eupolyphaga">E.</tp:taxon-name-part><tp:taxon-name-part taxon-name-part-type="species" reg="udenostyla">udenostyla</tp:taxon-name-part></tp:taxon-name></italic> Qiu, 2022 <bold>G, H</bold><italic><tp:taxon-name><tp:taxon-name-part taxon-name-part-type="genus" reg="Eupolyphaga">E.</tp:taxon-name-part><tp:taxon-name-part taxon-name-part-type="species" reg="hupingensis">hupingensis</tp:taxon-name-part></tp:taxon-name></italic> Qiu, Che &amp; Wang, 2018 <bold>I, J</bold><italic><tp:taxon-name><tp:taxon-name-part taxon-name-part-type="genus" reg="Eupolyphaga">E.</tp:taxon-name-part><tp:taxon-name-part taxon-name-part-type="species" reg="miracidia">miracidia</tp:taxon-name-part></tp:taxon-name></italic> Qiu, 2022 <bold>K, L</bold><italic><tp:taxon-name><tp:taxon-name-part taxon-name-part-type="genus" reg="Eupolyphaga">E.</tp:taxon-name-part><tp:taxon-name-part taxon-name-part-type="species" reg="sinensis">sinensis</tp:taxon-name-part></tp:taxon-name></italic> (Walker, 1868) <bold>M, N</bold><italic><tp:taxon-name><tp:taxon-name-part taxon-name-part-type="genus" reg="Eupolyphaga">E.</tp:taxon-name-part><tp:taxon-name-part taxon-name-part-type="species" reg="robusta">robusta</tp:taxon-name-part></tp:taxon-name></italic> Qiu, Che &amp; Wang, 2018 <bold>O, P</bold><italic><tp:taxon-name><tp:taxon-name-part taxon-name-part-type="genus" reg="Eupolyphaga">E.</tp:taxon-name-part><tp:taxon-name-part taxon-name-part-type="species" reg="hanae">hanae</tp:taxon-name-part></tp:taxon-name></italic> Qiu, Che &amp; Wang, 2018. Abbreviations: bsv. basivalvula, cp. crosspiece, ltst. IX laterosternite IX, p.l. posterior lobes of valvifer II, pp. paraprocts, pt. paratergites, sp.pl. spermathecal plate, SVII subgenital plate, TX supra-anal plate, v.I first valvule, v.II second valve, v.III third valve, vst.s vestibular sclerite. Scale bars: 0.1 cm (<bold>A–P</bold>).</p></caption><graphic xmlns:xlink="http://www.w3.org/1999/xlink" xlink:href="zookeys-1211-151_article-128805__-g004.jpg" position="float" orientation="portrait" xlink:type="simple" id="oo_1128140.jpg"><uri content-type="original_file" xlink:type="simple">https://binary.pensoft.net/fig/1128140</uri></graphic></fig><fig id="F5" position="float" orientation="portrait"><object-id xmlns:xlink="http://www.w3.org/1999/xlink" content-type="doi" xlink:type="simple">10.3897/zookeys.1211.128805.figure5</object-id><object-id xmlns:xlink="http://www.w3.org/1999/xlink" content-type="arpha" xlink:type="simple">40983690-BBDB-55F4-B921-C2115D9A46A2</object-id><label>Figure 5.</label><caption><p>Basivalvula, spermathecal plate and spermatheca of eight <italic><tp:taxon-name><tp:taxon-name-part taxon-name-part-type="genus" reg="Eupolyphaga">Eupolyphaga</tp:taxon-name-part></tp:taxon-name></italic> species <bold>A, I</bold><italic><tp:taxon-name><tp:taxon-name-part taxon-name-part-type="genus" reg="Eupolyphaga">E.</tp:taxon-name-part><tp:taxon-name-part taxon-name-part-type="species" reg="bicolor">bicolor</tp:taxon-name-part></tp:taxon-name></italic> Han, Che &amp; Wang, sp. nov. <bold>B, J</bold><italic><tp:taxon-name><tp:taxon-name-part taxon-name-part-type="genus" reg="Eupolyphaga">E.</tp:taxon-name-part><tp:taxon-name-part taxon-name-part-type="species" reg="nigra">nigra</tp:taxon-name-part></tp:taxon-name></italic> Han, Che &amp; Wang, sp. nov. <bold>C, K</bold><italic><tp:taxon-name><tp:taxon-name-part taxon-name-part-type="genus" reg="Eupolyphaga">E.</tp:taxon-name-part><tp:taxon-name-part taxon-name-part-type="species" reg="udenostyla">udenostyla</tp:taxon-name-part></tp:taxon-name></italic> Qiu, 2022 <bold>D, L</bold><italic><tp:taxon-name><tp:taxon-name-part taxon-name-part-type="genus" reg="Eupolyphaga">E.</tp:taxon-name-part><tp:taxon-name-part taxon-name-part-type="species" reg="hupingensis">hupingensis</tp:taxon-name-part></tp:taxon-name></italic> Qiu, Che &amp; Wang, 2018 <bold>E, M</bold><italic><tp:taxon-name><tp:taxon-name-part taxon-name-part-type="genus" reg="Eupolyphaga">E.</tp:taxon-name-part><tp:taxon-name-part taxon-name-part-type="species" reg="miracidia">miracidia</tp:taxon-name-part></tp:taxon-name></italic> Qiu, 2022 <bold>F, N</bold><italic><tp:taxon-name><tp:taxon-name-part taxon-name-part-type="genus" reg="Eupolyphaga">E.</tp:taxon-name-part><tp:taxon-name-part taxon-name-part-type="species" reg="sinensis">sinensis</tp:taxon-name-part></tp:taxon-name></italic> (Walker, 1868) <bold>G, O</bold><italic><tp:taxon-name><tp:taxon-name-part taxon-name-part-type="genus" reg="Eupolyphaga">E.</tp:taxon-name-part><tp:taxon-name-part taxon-name-part-type="species" reg="robusta">robusta</tp:taxon-name-part></tp:taxon-name></italic> Qiu, Che &amp; Wang, 2018 <bold>H, P</bold><italic><tp:taxon-name><tp:taxon-name-part taxon-name-part-type="genus" reg="Eupolyphaga">E.</tp:taxon-name-part><tp:taxon-name-part taxon-name-part-type="species" reg="hanae">hanae</tp:taxon-name-part></tp:taxon-name></italic> Qiu, Che &amp; Wang, 2018. Scale bars: 0.05 cm (<bold>I–P</bold>).</p></caption><graphic xmlns:xlink="http://www.w3.org/1999/xlink" xlink:href="zookeys-1211-151_article-128805__-g005.jpg" position="float" orientation="portrait" xlink:type="simple" id="oo_1128141.jpg"><uri content-type="original_file" xlink:type="simple">https://binary.pensoft.net/fig/1128141</uri></graphic></fig></tp:treatment-sec><ref-list><ref id="B26"><mixed-citation xmlns:xlink="http://www.w3.org/1999/xlink" xlink:type="simple"><person-group><name name-style="western"><surname>Saussure</surname><given-names>HD</given-names></name></person-group> (<year>1869</year>) <article-title>Mélanges Orthoptérologiques.</article-title><source>Memoires de la Société de physique et d’histoire naturelle de Genève</source><volume>20</volume>: <fpage>227</fpage>–<lpage>328</lpage>.</mixed-citation></ref><ref id="B12"><mixed-citation xmlns:xlink="http://www.w3.org/1999/xlink" xlink:type="simple"><person-group><name name-style="western"><surname>Hollier</surname><given-names>J</given-names></name><name name-style="western"><surname>Marshall</surname><given-names>J</given-names></name><name name-style="western"><surname>Legendre</surname><given-names>F</given-names></name></person-group> (<year>2020</year>) <article-title>An annotated list of the <tp:taxon-name><tp:taxon-name-part taxon-name-part-type="order">Blattodea</tp:taxon-name-part></tp:taxon-name> (<tp:taxon-name><tp:taxon-name-part taxon-name-part-type="class">Insecta</tp:taxon-name-part></tp:taxon-name>) described by Henri de Saussure. Part 1: The <tp:taxon-name><tp:taxon-name-part taxon-name-part-type="family">Corydiidae</tp:taxon-name-part></tp:taxon-name>.</article-title><source>Revue Suisse de Zoologie</source><volume>127</volume>(<issue>2</issue>): <fpage>341</fpage>–<lpage>348</lpage>. <ext-link xlink:href="10.35929/RSZ.0023" ext-link-type="doi" xlink:type="simple">https://doi.org/10.35929/RSZ.0023</ext-link></mixed-citation></ref><ref id="B23"><mixed-citation xmlns:xlink="http://www.w3.org/1999/xlink" xlink:type="simple"><person-group><name name-style="western"><surname>Qiu</surname><given-names>L</given-names></name><name name-style="western"><surname>Che</surname><given-names>YL</given-names></name><name name-style="western"><surname>Wang</surname><given-names>ZQ</given-names></name></person-group> (<year>2018</year>) <article-title>A taxonomic study of <italic><tp:taxon-name><tp:taxon-name-part taxon-name-part-type="genus">Eupolyphaga</tp:taxon-name-part></tp:taxon-name></italic> Chopard, 1929 (<tp:taxon-name><tp:taxon-name-part taxon-name-part-type="order">Blattodea</tp:taxon-name-part></tp:taxon-name>: <tp:taxon-name><tp:taxon-name-part taxon-name-part-type="family">Corydiidae</tp:taxon-name-part></tp:taxon-name>: <tp:taxon-name><tp:taxon-name-part taxon-name-part-type="subfamily">Corydiinae</tp:taxon-name-part></tp:taxon-name>).</article-title><source>Zootaxa</source><volume>4506</volume>: <fpage>1</fpage>–<lpage>68</lpage>. <ext-link xlink:href="10.11646/zootaxa.4506.1.1" ext-link-type="doi" xlink:type="simple">https://doi.org/10.11646/zootaxa.4506.1.1</ext-link></mixed-citation></ref><ref id="B6"><mixed-citation xmlns:xlink="http://www.w3.org/1999/xlink" xlink:type="simple"><person-group><name name-style="western"><surname>Dohrn</surname><given-names>H</given-names></name></person-group> (<year>1888</year>) <article-title>Neue und wenig bekannte Blattiden.</article-title><source>Stettin Entomological Society</source><volume>49</volume>: <fpage>129</fpage>–<lpage>132</lpage>.</mixed-citation></ref><ref id="B5"><mixed-citation xmlns:xlink="http://www.w3.org/1999/xlink" xlink:type="simple"><person-group><name name-style="western"><surname>Chopard</surname><given-names>L</given-names></name></person-group> (<year>1929</year>) <article-title><tp:taxon-name><tp:taxon-name-part taxon-name-part-type="order">Orthoptera</tp:taxon-name-part></tp:taxon-name> palaearctica critica VII. Les Polyphagiens de la faune paléarctique (Orth., Blatt.).</article-title><source>Eos</source><volume>5</volume>: <fpage>223</fpage>–<lpage>358</lpage>.</mixed-citation></ref><ref id="B24"><mixed-citation xmlns:xlink="http://www.w3.org/1999/xlink" xlink:type="simple"><person-group><name name-style="western"><surname>Qiu</surname><given-names>L</given-names></name><name name-style="western"><surname>Yang</surname><given-names>ZB</given-names></name><name name-style="western"><surname>Wang</surname><given-names>ZQ</given-names></name><name name-style="western"><surname>Che</surname><given-names>YL</given-names></name></person-group> (<year>2019</year>) <article-title>Notes on some corydiid species from China, with the description of a new genus (<tp:taxon-name><tp:taxon-name-part taxon-name-part-type="order">Blattodea</tp:taxon-name-part></tp:taxon-name>: <tp:taxon-name><tp:taxon-name-part taxon-name-part-type="superfamily">Corydioidea</tp:taxon-name-part></tp:taxon-name>: <tp:taxon-name><tp:taxon-name-part taxon-name-part-type="family">Corydiidae</tp:taxon-name-part></tp:taxon-name>).</article-title><source>Annales de la Société Entomologique de France</source><volume>55</volume>: <fpage>261</fpage>–<lpage>273</lpage>. <ext-link xlink:href="10.1080/00379271.2019.1603081" ext-link-type="doi" xlink:type="simple">https://doi.org/10.1080/00379271.2019.1603081</ext-link></mixed-citation></ref><ref id="B10"><mixed-citation xmlns:xlink="http://www.w3.org/1999/xlink" xlink:type="simple"><person-group><name name-style="western"><surname>Han</surname><given-names>W</given-names></name><name name-style="western"><surname>Qiu</surname><given-names>L</given-names></name><name name-style="western"><surname>Zhu</surname><given-names>J</given-names></name><name name-style="western"><surname>Wang</surname><given-names>ZQ</given-names></name><name name-style="western"><surname>Che</surname><given-names>YL</given-names></name></person-group> (<year>2022</year>) <article-title>Exploring the diversity of <italic><tp:taxon-name><tp:taxon-name-part taxon-name-part-type="genus">Eupolyphaga</tp:taxon-name-part></tp:taxon-name></italic> Chopard, 1929 (<tp:taxon-name><tp:taxon-name-part taxon-name-part-type="order">Blattodea</tp:taxon-name-part></tp:taxon-name>, <tp:taxon-name><tp:taxon-name-part taxon-name-part-type="superfamily">Corydioidea</tp:taxon-name-part></tp:taxon-name>): species delimitation based on morphology and molecular analysis.</article-title><source>ZooKeys</source><volume>1120</volume>: <fpage>67</fpage>–<lpage>94</lpage>. <ext-link xlink:href="10.3897/zookeys.1120.87483" ext-link-type="doi" xlink:type="simple">https://doi.org/10.3897/zookeys.1120.87483</ext-link></mixed-citation></ref></ref-list></tp:taxon-treatment>
