# Supplementary material for: ﻿New species of Eupolyphaga Chopard, 1929 and Pseudoeupolyphaga Qiu & Che, 2024 (Blattodea, Corydioidea, Corydiinae), with notes on their female genitalia
Source: Zookeys. 2024 Sep 4;1211:151–91. doi: 10.3897/zookeys.1211.128805 (PMC11391126; doi:10.3897/zookeys.1211.128805)
Supplement: XML Treatment for Eupolyphaga hanae [file zookeys.1211.128805-treatment9.xml]

<!DOCTYPE tp:taxon-treatment
  PUBLIC "-//TaxonX//DTD Taxonomic Treatment Publishing DTD v0 20100105//EN" "tax-treatment-NSO.dtd">
<tp:taxon-treatment xmlns:tp="http://www.plazi.org/taxpub"><tp:treatment-meta><kwd-group><label>Taxon classification</label><kwd>
                <named-content content-type="kingdom">Animalia</named-content>
              </kwd><kwd>
                <named-content content-type="order">Blattodea</named-content>
              </kwd><kwd>
                <named-content content-type="family">Corydiidae</named-content>
              </kwd></kwd-group><mixed-citation publication-type="journal"><person-group><name><surname>Han</surname><given-names>Wei</given-names></name><name><surname>Che</surname><given-names>Yan-Li</given-names></name><name><surname>Zhang</surname><given-names>Pei-Jun</given-names></name><name><surname>Wang</surname><given-names>Zong-Qing</given-names></name></person-group><article-title>﻿New species of <italic><tp:taxon-name><tp:taxon-name-part taxon-name-part-type="genus" reg="Eupolyphaga">Eupolyphaga</tp:taxon-name-part></tp:taxon-name></italic> Chopard, 1929 and <italic><tp:taxon-name><tp:taxon-name-part taxon-name-part-type="genus" reg="Pseudoeupolyphaga">Pseudoeupolyphaga</tp:taxon-name-part></tp:taxon-name></italic> Qiu &amp; Che, 2024 (<tp:taxon-name><tp:taxon-name-part taxon-name-part-type="order">Blattodea</tp:taxon-name-part></tp:taxon-name>, <tp:taxon-name><tp:taxon-name-part taxon-name-part-type="superfamily">Corydioidea</tp:taxon-name-part></tp:taxon-name>, <tp:taxon-name><tp:taxon-name-part taxon-name-part-type="subfamily">Corydiinae</tp:taxon-name-part></tp:taxon-name>), with notes on their female genitalia</article-title><source>Zookeys</source><day>04</day><month>09</month><year>2024</year><volume>1211</volume><fpage>151</fpage><lpage>191</lpage><pub-id pub-id-type="doi">10.3897/zookeys.1211.128805</pub-id></mixed-citation></tp:treatment-meta><tp:nomenclature><label>﻿</label><tp:taxon-name>
              <object-id xmlns:xlink="http://www.w3.org/1999/xlink" content-type="arpha" xlink:type="simple">78CFD24F-7CFF-5728-B861-C75199C1E6CF</object-id>
              <tp:taxon-name-part taxon-name-part-type="genus" reg="Eupolyphaga">Eupolyphaga</tp:taxon-name-part>
              <tp:taxon-name-part taxon-name-part-type="species" reg="hanae">hanae</tp:taxon-name-part>
            </tp:taxon-name><tp:taxon-authority>Qiu, Che &amp; Wang, 2018</tp:taxon-authority><xref ref-type="fig" rid="F4">Figs 4O, P</xref><xref ref-type="fig" rid="F5">, 5H, P</xref><tp:nomenclature-citation-list><tp:nomenclature-citation><tp:taxon-name>
                  <tp:taxon-name-part taxon-name-part-type="genus" reg="Eupolyphaga">Eupolyphaga</tp:taxon-name-part>
                  <tp:taxon-name-part taxon-name-part-type="species" reg="hanae">hanae</tp:taxon-name-part>
                </tp:taxon-name><comment>Qiu, Che &amp; Wang, 2018: 42; <xref ref-type="bibr" rid="B24">Qiu et al. 2019</xref>: 11 (checklist); <xref ref-type="bibr" rid="B10">Han et al. 2022</xref>: 84.</comment></tp:nomenclature-citation></tp:nomenclature-citation-list></tp:nomenclature><tp:treatment-sec sec-type="material" id="SECID0EE1BG"><title>Material examined.</title><p>• 5 females; Chongqing City, Beibei District, Jinyun Mountain, Southwest Bureau Statue; 10 Jul. 2021; Wei Han leg • 3 females; Sichuan Prov., Suining City, Shehong County, Fuxing Town, Taixing Township, Laogangmo Village; 8 Mar. 2016; Lei Wang leg • 1 female; Sichuan Prov., Jiangjin District, Simian Mountain, Shunzigou; 6 Mar. 2016; Jian-Yue Qiu, Hao Xu leg • 1 female; Sichuan Prov., Mianyang City, Jiangyou County, Qianyuan Mountain, Jinguangdong; 16 Jan. 2022; Hao Xu, Xin-Yuan Zhang leg.</p></tp:treatment-sec><tp:treatment-sec sec-type="description" id="SECID0EJ1BG"><title>Description of the female characters.</title><p>Supra-anal plate (TX) reddish brown and densely covered with setae. The posterior margin flat. Paraprocts (pp.) pubescent, curved hook-like extensions short. The two median sclerites irregularly shaped. Cerci short, not exceeding the posterior margin of supra-anal plate. Paratergites (pt.) long and banded. Crosspiece (cp.) nearly transparent, the protrusion long and robust. Posterior lobes of valvifer II (p.l.) slightly sclerotized, two lobes long and curved, with poorly-defined edges. Spermathecal plate (sp.pl.) broad and concave in the middle, two lobes with distinct cone-shaped protrusions. The posterior margin of the lobe with irregular protrusions. Spermatheca (sp.) consists of two distinct, large ampullas. The basal ampulla connected to a long spermathecal duct, the duct slightly expanded in the middle and terminal portions. Basivalvula (bsv.) transverse, anterior margin elongated terminally, the lateral margin curled. Vestibular sclerite (vst.s) shaped like the letter “W”, expanded at the terminal of both sides. Subgenital plate (SVII) densely setose, posterior margin protruded and the terminal part emarginate medially.</p></tp:treatment-sec><tp:treatment-sec><!--Section generated to contain objects referenced in tp:taxon-treatment.--><fig id="F4" position="float" orientation="portrait"><object-id xmlns:xlink="http://www.w3.org/1999/xlink" content-type="doi" xlink:type="simple">10.3897/zookeys.1211.128805.figure4</object-id><object-id xmlns:xlink="http://www.w3.org/1999/xlink" content-type="arpha" xlink:type="simple">608EB512-D12B-5F0B-93A5-F5632B2A0C37</object-id><label>Figure 4.</label><caption><p>Female external genitalia of eight <italic><tp:taxon-name><tp:taxon-name-part taxon-name-part-type="genus" reg="Eupolyphaga">Eupolyphaga</tp:taxon-name-part></tp:taxon-name></italic> species (supra-anal plate and subgenital plate included) <bold>A, B</bold><italic><tp:taxon-name><tp:taxon-name-part taxon-name-part-type="genus" reg="Eupolyphaga">E.</tp:taxon-name-part><tp:taxon-name-part taxon-name-part-type="species" reg="bicolor">bicolor</tp:taxon-name-part></tp:taxon-name></italic> Han, Che &amp; Wang, sp. nov. <bold>C, D</bold><italic><tp:taxon-name><tp:taxon-name-part taxon-name-part-type="genus" reg="Eupolyphaga">E.</tp:taxon-name-part><tp:taxon-name-part taxon-name-part-type="species" reg="nigra">nigra</tp:taxon-name-part></tp:taxon-name></italic> Han, Che &amp; Wang, sp. nov. <bold>E, F</bold><italic><tp:taxon-name><tp:taxon-name-part taxon-name-part-type="genus" reg="Eupolyphaga">E.</tp:taxon-name-part><tp:taxon-name-part taxon-name-part-type="species" reg="udenostyla">udenostyla</tp:taxon-name-part></tp:taxon-name></italic> Qiu, 2022 <bold>G, H</bold><italic><tp:taxon-name><tp:taxon-name-part taxon-name-part-type="genus" reg="Eupolyphaga">E.</tp:taxon-name-part><tp:taxon-name-part taxon-name-part-type="species" reg="hupingensis">hupingensis</tp:taxon-name-part></tp:taxon-name></italic> Qiu, Che &amp; Wang, 2018 <bold>I, J</bold><italic><tp:taxon-name><tp:taxon-name-part taxon-name-part-type="genus" reg="Eupolyphaga">E.</tp:taxon-name-part><tp:taxon-name-part taxon-name-part-type="species" reg="miracidia">miracidia</tp:taxon-name-part></tp:taxon-name></italic> Qiu, 2022 <bold>K, L</bold><italic><tp:taxon-name><tp:taxon-name-part taxon-name-part-type="genus" reg="Eupolyphaga">E.</tp:taxon-name-part><tp:taxon-name-part taxon-name-part-type="species" reg="sinensis">sinensis</tp:taxon-name-part></tp:taxon-name></italic> (Walker, 1868) <bold>M, N</bold><italic><tp:taxon-name><tp:taxon-name-part taxon-name-part-type="genus" reg="Eupolyphaga">E.</tp:taxon-name-part><tp:taxon-name-part taxon-name-part-type="species" reg="robusta">robusta</tp:taxon-name-part></tp:taxon-name></italic> Qiu, Che &amp; Wang, 2018 <bold>O, P</bold><italic><tp:taxon-name><tp:taxon-name-part taxon-name-part-type="genus" reg="Eupolyphaga">E.</tp:taxon-name-part><tp:taxon-name-part taxon-name-part-type="species" reg="hanae">hanae</tp:taxon-name-part></tp:taxon-name></italic> Qiu, Che &amp; Wang, 2018. Abbreviations: bsv. basivalvula, cp. crosspiece, ltst. IX laterosternite IX, p.l. posterior lobes of valvifer II, pp. paraprocts, pt. paratergites, sp.pl. spermathecal plate, SVII subgenital plate, TX supra-anal plate, v.I first valvule, v.II second valve, v.III third valve, vst.s vestibular sclerite. Scale bars: 0.1 cm (<bold>A–P</bold>).</p></caption><graphic xmlns:xlink="http://www.w3.org/1999/xlink" xlink:href="zookeys-1211-151_article-128805__-g004.jpg" position="float" orientation="portrait" xlink:type="simple" id="oo_1128140.jpg"><uri content-type="original_file" xlink:type="simple">https://binary.pensoft.net/fig/1128140</uri></graphic></fig><fig id="F5" position="float" orientation="portrait"><object-id xmlns:xlink="http://www.w3.org/1999/xlink" content-type="doi" xlink:type="simple">10.3897/zookeys.1211.128805.figure5</object-id><object-id xmlns:xlink="http://www.w3.org/1999/xlink" content-type="arpha" xlink:type="simple">40983690-BBDB-55F4-B921-C2115D9A46A2</object-id><label>Figure 5.</label><caption><p>Basivalvula, spermathecal plate and spermatheca of eight <italic><tp:taxon-name><tp:taxon-name-part taxon-name-part-type="genus" reg="Eupolyphaga">Eupolyphaga</tp:taxon-name-part></tp:taxon-name></italic> species <bold>A, I</bold><italic><tp:taxon-name><tp:taxon-name-part taxon-name-part-type="genus" reg="Eupolyphaga">E.</tp:taxon-name-part><tp:taxon-name-part taxon-name-part-type="species" reg="bicolor">bicolor</tp:taxon-name-part></tp:taxon-name></italic> Han, Che &amp; Wang, sp. nov. <bold>B, J</bold><italic><tp:taxon-name><tp:taxon-name-part taxon-name-part-type="genus" reg="Eupolyphaga">E.</tp:taxon-name-part><tp:taxon-name-part taxon-name-part-type="species" reg="nigra">nigra</tp:taxon-name-part></tp:taxon-name></italic> Han, Che &amp; Wang, sp. nov. <bold>C, K</bold><italic><tp:taxon-name><tp:taxon-name-part taxon-name-part-type="genus" reg="Eupolyphaga">E.</tp:taxon-name-part><tp:taxon-name-part taxon-name-part-type="species" reg="udenostyla">udenostyla</tp:taxon-name-part></tp:taxon-name></italic> Qiu, 2022 <bold>D, L</bold><italic><tp:taxon-name><tp:taxon-name-part taxon-name-part-type="genus" reg="Eupolyphaga">E.</tp:taxon-name-part><tp:taxon-name-part taxon-name-part-type="species" reg="hupingensis">hupingensis</tp:taxon-name-part></tp:taxon-name></italic> Qiu, Che &amp; Wang, 2018 <bold>E, M</bold><italic><tp:taxon-name><tp:taxon-name-part taxon-name-part-type="genus" reg="Eupolyphaga">E.</tp:taxon-name-part><tp:taxon-name-part taxon-name-part-type="species" reg="miracidia">miracidia</tp:taxon-name-part></tp:taxon-name></italic> Qiu, 2022 <bold>F, N</bold><italic><tp:taxon-name><tp:taxon-name-part taxon-name-part-type="genus" reg="Eupolyphaga">E.</tp:taxon-name-part><tp:taxon-name-part taxon-name-part-type="species" reg="sinensis">sinensis</tp:taxon-name-part></tp:taxon-name></italic> (Walker, 1868) <bold>G, O</bold><italic><tp:taxon-name><tp:taxon-name-part taxon-name-part-type="genus" reg="Eupolyphaga">E.</tp:taxon-name-part><tp:taxon-name-part taxon-name-part-type="species" reg="robusta">robusta</tp:taxon-name-part></tp:taxon-name></italic> Qiu, Che &amp; Wang, 2018 <bold>H, P</bold><italic><tp:taxon-name><tp:taxon-name-part taxon-name-part-type="genus" reg="Eupolyphaga">E.</tp:taxon-name-part><tp:taxon-name-part taxon-name-part-type="species" reg="hanae">hanae</tp:taxon-name-part></tp:taxon-name></italic> Qiu, Che &amp; Wang, 2018. Scale bars: 0.05 cm (<bold>I–P</bold>).</p></caption><graphic xmlns:xlink="http://www.w3.org/1999/xlink" xlink:href="zookeys-1211-151_article-128805__-g005.jpg" position="float" orientation="portrait" xlink:type="simple" id="oo_1128141.jpg"><uri content-type="original_file" xlink:type="simple">https://binary.pensoft.net/fig/1128141</uri></graphic></fig></tp:treatment-sec><ref-list><ref id="B24"><mixed-citation xmlns:xlink="http://www.w3.org/1999/xlink" xlink:type="simple"><person-group><name name-style="western"><surname>Qiu</surname><given-names>L</given-names></name><name name-style="western"><surname>Yang</surname><given-names>ZB</given-names></name><name name-style="western"><surname>Wang</surname><given-names>ZQ</given-names></name><name name-style="western"><surname>Che</surname><given-names>YL</given-names></name></person-group> (<year>2019</year>) <article-title>Notes on some corydiid species from China, with the description of a new genus (<tp:taxon-name><tp:taxon-name-part taxon-name-part-type="order">Blattodea</tp:taxon-name-part></tp:taxon-name>: <tp:taxon-name><tp:taxon-name-part taxon-name-part-type="superfamily">Corydioidea</tp:taxon-name-part></tp:taxon-name>: <tp:taxon-name><tp:taxon-name-part taxon-name-part-type="family">Corydiidae</tp:taxon-name-part></tp:taxon-name>).</article-title><source>Annales de la Société Entomologique de France</source><volume>55</volume>: <fpage>261</fpage>–<lpage>273</lpage>. <ext-link xlink:href="10.1080/00379271.2019.1603081" ext-link-type="doi" xlink:type="simple">https://doi.org/10.1080/00379271.2019.1603081</ext-link></mixed-citation></ref><ref id="B10"><mixed-citation xmlns:xlink="http://www.w3.org/1999/xlink" xlink:type="simple"><person-group><name name-style="western"><surname>Han</surname><given-names>W</given-names></name><name name-style="western"><surname>Qiu</surname><given-names>L</given-names></name><name name-style="western"><surname>Zhu</surname><given-names>J</given-names></name><name name-style="western"><surname>Wang</surname><given-names>ZQ</given-names></name><name name-style="western"><surname>Che</surname><given-names>YL</given-names></name></person-group> (<year>2022</year>) <article-title>Exploring the diversity of <italic><tp:taxon-name><tp:taxon-name-part taxon-name-part-type="genus">Eupolyphaga</tp:taxon-name-part></tp:taxon-name></italic> Chopard, 1929 (<tp:taxon-name><tp:taxon-name-part taxon-name-part-type="order">Blattodea</tp:taxon-name-part></tp:taxon-name>, <tp:taxon-name><tp:taxon-name-part taxon-name-part-type="superfamily">Corydioidea</tp:taxon-name-part></tp:taxon-name>): species delimitation based on morphology and molecular analysis.</article-title><source>ZooKeys</source><volume>1120</volume>: <fpage>67</fpage>–<lpage>94</lpage>. <ext-link xlink:href="10.3897/zookeys.1120.87483" ext-link-type="doi" xlink:type="simple">https://doi.org/10.3897/zookeys.1120.87483</ext-link></mixed-citation></ref></ref-list></tp:taxon-treatment>
