# Supplementary material for: ﻿New species of Eupolyphaga Chopard, 1929 and Pseudoeupolyphaga Qiu & Che, 2024 (Blattodea, Corydioidea, Corydiinae), with notes on their female genitalia
Source: Zookeys. 2024 Sep 4;1211:151–91. doi: 10.3897/zookeys.1211.128805 (PMC11391126; doi:10.3897/zookeys.1211.128805)
Supplement: XML Treatment for Pseudoeupolyphaga [file zookeys.1211.128805-treatment10.xml]

<!DOCTYPE tp:taxon-treatment
  PUBLIC "-//TaxonX//DTD Taxonomic Treatment Publishing DTD v0 20100105//EN" "tax-treatment-NSO.dtd">
<tp:taxon-treatment xmlns:tp="http://www.plazi.org/taxpub"><tp:treatment-meta><kwd-group><label>Taxon classification</label><kwd>
                <named-content content-type="kingdom">Animalia</named-content>
              </kwd><kwd>
                <named-content content-type="order">Blattodea</named-content>
              </kwd><kwd>
                <named-content content-type="family">Corydiidae</named-content>
              </kwd></kwd-group><mixed-citation publication-type="journal"><person-group><name><surname>Han</surname><given-names>Wei</given-names></name><name><surname>Che</surname><given-names>Yan-Li</given-names></name><name><surname>Zhang</surname><given-names>Pei-Jun</given-names></name><name><surname>Wang</surname><given-names>Zong-Qing</given-names></name></person-group><article-title>﻿New species of <italic><tp:taxon-name><tp:taxon-name-part taxon-name-part-type="genus" reg="Eupolyphaga">Eupolyphaga</tp:taxon-name-part></tp:taxon-name></italic> Chopard, 1929 and <italic><tp:taxon-name><tp:taxon-name-part taxon-name-part-type="genus" reg="Pseudoeupolyphaga">Pseudoeupolyphaga</tp:taxon-name-part></tp:taxon-name></italic> Qiu &amp; Che, 2024 (<tp:taxon-name><tp:taxon-name-part taxon-name-part-type="order">Blattodea</tp:taxon-name-part></tp:taxon-name>, <tp:taxon-name><tp:taxon-name-part taxon-name-part-type="superfamily">Corydioidea</tp:taxon-name-part></tp:taxon-name>, <tp:taxon-name><tp:taxon-name-part taxon-name-part-type="subfamily">Corydiinae</tp:taxon-name-part></tp:taxon-name>), with notes on their female genitalia</article-title><source>Zookeys</source><day>04</day><month>09</month><year>2024</year><volume>1211</volume><fpage>151</fpage><lpage>191</lpage><pub-id pub-id-type="doi">10.3897/zookeys.1211.128805</pub-id></mixed-citation></tp:treatment-meta><tp:nomenclature><label>﻿Genus</label><tp:taxon-name>
              <object-id xmlns:xlink="http://www.w3.org/1999/xlink" content-type="arpha" xlink:type="simple">5E22E002-C08B-59D7-81F7-B50578FC703B</object-id>
              <tp:taxon-name-part taxon-name-part-type="genus" reg="Pseudoeupolyphaga">Pseudoeupolyphaga</tp:taxon-name-part>
            </tp:taxon-name><tp:taxon-authority>Qiu &amp; Che, 2024</tp:taxon-authority><tp:nomenclature-citation-list><tp:nomenclature-citation><tp:taxon-name>
                  <tp:taxon-name-part taxon-name-part-type="genus" reg="Pseudoeupolyphaga">Pseudoeupolyphaga</tp:taxon-name-part>
                </tp:taxon-name><comment>Qiu &amp; Che in <xref ref-type="bibr" rid="B11">Han et al. 2024</xref>: 165.</comment></tp:nomenclature-citation></tp:nomenclature-citation-list></tp:nomenclature><tp:treatment-sec sec-type="type species" id="SECID0E42BG"><title>Type species.</title><p><italic><tp:taxon-name><tp:taxon-name-part taxon-name-part-type="genus" reg="Polyphaga">Polyphaga</tp:taxon-name-part><tp:taxon-name-part taxon-name-part-type="species" reg="yunnanensis">yunnanensis</tp:taxon-name-part></tp:taxon-name></italic> Chopard, 1922, by original designation.</p></tp:treatment-sec><tp:treatment-sec sec-type="Supplementary diagnosis" id="SECID0EO3BG"><title>Supplementary diagnosis.</title><p>Following anatomical examination of specimens representing 15 species and subspecies, no noteworthy variations were discerned in the sclerites of female external genitalia and the shape of spermathecae across different species within this genus. Consequently, detailed descriptions of female external genitalia and spermathecae for these species were omitted, and instead, a summary diagnosis encompassing the genus is provided (Fig. <xref ref-type="fig" rid="F6">6</xref>). Comprehensive information and illustrations of the anatomical samples are available in the supplementary material (Suppl. materials <xref ref-type="supplementary-material" rid="S1">1</xref>, <xref ref-type="supplementary-material" rid="S2">2</xref>). Paratergites (pt.) banded or lamellar. Crosspiece (cp.) indistinct or distinct, with a small protuberance that points towards the posterior lobes of valvifer II (p.l.). The posterior lobes of valvifer II fuse with the anterior arch (aa.) forming a circinate structure. Posterior lobes of valvifer II well-sclerotized or not, curved apically. The first valvule (v.I) long, slightly curved, with more pronounced lateral sclerotization. Basal part of valvifer II (v.II) and valvifer III (v.III) enlarged. The spermathecal plate (sp.pl.) well-sclerotized, narrow, depressed downward in the middle. Basivalvula (bsv.) symmetrical, with two lobes narrow. Each lobe with curved anterior margins, curly lateral margins, and round posterior margins. The spermatheca (sp.) consists of a large spherical ampulla and a short spermathecal duct. With or without a curved and elongated duct attached to the ampulla. The vestibular sclerite (vst.s) shaped like the letter “W”, with three protrusions. The subgenital plate (SVII) densely setose, posterior margin bulging and protruding, with middle part slightly concave inward or not.</p><fig id="F6" position="float" orientation="portrait"><object-id xmlns:xlink="http://www.w3.org/1999/xlink" content-type="doi" xlink:type="simple">10.3897/zookeys.1211.128805.figure6</object-id><object-id xmlns:xlink="http://www.w3.org/1999/xlink" content-type="arpha" xlink:type="simple">0B1ECD01-BF58-5148-B6EB-8D4893D51456</object-id><label>Figure 6.</label><caption><p>The supra-anal plate, subgenital plate, female external genitalia and spermatheca of the genus <italic><tp:taxon-name><tp:taxon-name-part taxon-name-part-type="genus" reg="Pseudoeupolyphaga">Pseudoeupolyphaga</tp:taxon-name-part></tp:taxon-name></italic>, using <italic><tp:taxon-name><tp:taxon-name-part taxon-name-part-type="genus" reg="Polyphaga">P.</tp:taxon-name-part><tp:taxon-name-part taxon-name-part-type="species" reg="yunnanensis">yunnanensis</tp:taxon-name-part></tp:taxon-name></italic> (Chopard, 1922) as an exemplar <bold>A</bold> supra-anal plate and female external genitalia, ventral view <bold>B</bold> supra-anal plate and female external genitalia, dorsal view <bold>C</bold> subgenital plate, ventral view <bold>D</bold> subgenital plate, dorsal view. Scale bars: 0.1 cm (<bold>A–D</bold>). Abbreviations: bsv. basivalvula, p.l. posterior lobes of valvifer II, pp. paraprocts, pt. paratergites, sp. spermatheca, sp.pl. spermathecal plate, SVII subgenital plate, TX supra-anal plate, v.I first valvule, v.II second valve, v.III third valve, vlf.Ia first valvifer arm, vst.s vestibular sclerite.</p></caption><graphic xmlns:xlink="http://www.w3.org/1999/xlink" xlink:href="zookeys-1211-151_article-128805__-g006.jpg" position="float" orientation="portrait" xlink:type="simple" id="oo_1128142.jpg"><uri content-type="original_file" xlink:type="simple">https://binary.pensoft.net/fig/1128142</uri></graphic></fig></tp:treatment-sec><tp:treatment-sec><!--Section generated to contain objects referenced in tp:taxon-treatment.--><supplementary-material xmlns:xlink="http://www.w3.org/1999/xlink" id="S1" position="float" orientation="portrait" xlink:type="simple"><object-id content-type="doi" xlink:type="simple">10.3897/zookeys.1211.128805.suppl1</object-id><object-id content-type="arpha" xlink:type="simple">448BAE56-6463-546D-86F0-AF88074F5E4D</object-id><label>Supplementary material 1</label><caption><p>Female external genitalia and spermatheca of 15 species and subspecies in <italic><tp:taxon-name><tp:taxon-name-part taxon-name-part-type="genus" reg="Pseudoeupolyphaga">Pseudoeupolyphaga</tp:taxon-name-part></tp:taxon-name></italic></p></caption><statement content-type="dataType"><label>Data type</label><p>jpg</p></statement><media xlink:href="zookeys-1211-151_article-128805__-s001.jpg" mimetype="image" mime-subtype="jpeg" position="float" orientation="portrait" xlink:type="simple" id="oo_1128152.jpg"><uri content-type="original_file" xlink:type="simple">https://binary.pensoft.net/file/1128152</uri></media><permissions><license xlink:type="simple"><license-p>This dataset is made available under the Open Database License (http://opendatacommons.org/licenses/odbl/1.0/). The Open Database License (ODbL) is a license agreement intended to allow users to freely share, modify, and use this Dataset while maintaining this same freedom for others, provided that the original source and author(s) are credited.</license-p></license></permissions><attrib specific-use="authors">Wei Han, Yan-Li Che, Pei-Jun Zhang, Zong-Qing Wang</attrib></supplementary-material><supplementary-material xmlns:xlink="http://www.w3.org/1999/xlink" id="S2" position="float" orientation="portrait" xlink:type="simple"><object-id content-type="doi" xlink:type="simple">10.3897/zookeys.1211.128805.suppl2</object-id><object-id content-type="arpha" xlink:type="simple">000BA8C5-BB19-5B96-A9C7-64C23F25B9BE</object-id><label>Supplementary material 2</label><caption><p>Collecting information for the samples included in Fig. <xref ref-type="fig" rid="F6">6</xref> and fig. S1</p></caption><statement content-type="dataType"><label>Data type</label><p>xls</p></statement><media xlink:href="zookeys-1211-151_article-128805__-s002.xls" mimetype="application" mime-subtype="vnd.ms-excel" position="float" orientation="portrait" xlink:type="simple" id="oo_1128153.xls"><uri content-type="original_file" xlink:type="simple">https://binary.pensoft.net/file/1128153</uri></media><permissions><license xlink:type="simple"><license-p>This dataset is made available under the Open Database License (http://opendatacommons.org/licenses/odbl/1.0/). The Open Database License (ODbL) is a license agreement intended to allow users to freely share, modify, and use this Dataset while maintaining this same freedom for others, provided that the original source and author(s) are credited.</license-p></license></permissions><attrib specific-use="authors">Wei Han, Yan-Li Che, Pei-Jun Zhang, Zong-Qing Wang</attrib></supplementary-material></tp:treatment-sec><ref-list><ref id="B11"><mixed-citation xmlns:xlink="http://www.w3.org/1999/xlink" xlink:type="simple"><person-group><name name-style="western"><surname>Han</surname><given-names>W</given-names></name><name name-style="western"><surname>Qiu</surname><given-names>L</given-names></name><name name-style="western"><surname>Zhang</surname><given-names>JW</given-names></name><name name-style="western"><surname>Wang</surname><given-names>ZQ</given-names></name><name name-style="western"><surname>Che</surname><given-names>YL</given-names></name></person-group> (<year>2024</year>) <article-title>Phylogenetic reconstruction of <tp:taxon-name><tp:taxon-name-part taxon-name-part-type="superfamily">Corydioidea</tp:taxon-name-part></tp:taxon-name> (<tp:taxon-name><tp:taxon-name-part taxon-name-part-type="superorder">Dictyoptera</tp:taxon-name-part></tp:taxon-name>: <tp:taxon-name><tp:taxon-name-part taxon-name-part-type="order">Blattodea</tp:taxon-name-part></tp:taxon-name>) provides new insights on the placement of <tp:taxon-name><tp:taxon-name-part taxon-name-part-type="subfamily">Latindiinae</tp:taxon-name-part></tp:taxon-name> and supports the proposal of the new subfamily <tp:taxon-name><tp:taxon-name-part taxon-name-part-type="subfamily">Ctenoneurinae</tp:taxon-name-part></tp:taxon-name>.</article-title><source>Systematic Entomology</source><volume>19</volume>: <fpage>156</fpage>–<lpage>172</lpage>. <ext-link xlink:href="10.1111/syen.12610" ext-link-type="doi" xlink:type="simple">https://doi.org/10.1111/syen.12610</ext-link></mixed-citation></ref></ref-list></tp:taxon-treatment>
