# Supplementary material for: ﻿New species of Eupolyphaga Chopard, 1929 and Pseudoeupolyphaga Qiu & Che, 2024 (Blattodea, Corydioidea, Corydiinae), with notes on their female genitalia
Source: Zookeys. 2024 Sep 4;1211:151–91. doi: 10.3897/zookeys.1211.128805 (PMC11391126; doi:10.3897/zookeys.1211.128805)
Supplement: XML Treatment for Pseudoeupolyphaga flava [file zookeys.1211.128805-treatment11.xml]

<!DOCTYPE tp:taxon-treatment
  PUBLIC "-//TaxonX//DTD Taxonomic Treatment Publishing DTD v0 20100105//EN" "tax-treatment-NSO.dtd">
<tp:taxon-treatment xmlns:tp="http://www.plazi.org/taxpub"><tp:treatment-meta><kwd-group><label>Taxon classification</label><kwd>
                <named-content content-type="kingdom">Animalia</named-content>
              </kwd><kwd>
                <named-content content-type="order">Blattodea</named-content>
              </kwd><kwd>
                <named-content content-type="family">Corydiidae</named-content>
              </kwd></kwd-group><mixed-citation publication-type="journal"><person-group><name><surname>Han</surname><given-names>Wei</given-names></name><name><surname>Che</surname><given-names>Yan-Li</given-names></name><name><surname>Zhang</surname><given-names>Pei-Jun</given-names></name><name><surname>Wang</surname><given-names>Zong-Qing</given-names></name></person-group><article-title>﻿New species of <italic><tp:taxon-name><tp:taxon-name-part taxon-name-part-type="genus" reg="Eupolyphaga">Eupolyphaga</tp:taxon-name-part></tp:taxon-name></italic> Chopard, 1929 and <italic><tp:taxon-name><tp:taxon-name-part taxon-name-part-type="genus" reg="Pseudoeupolyphaga">Pseudoeupolyphaga</tp:taxon-name-part></tp:taxon-name></italic> Qiu &amp; Che, 2024 (<tp:taxon-name><tp:taxon-name-part taxon-name-part-type="order">Blattodea</tp:taxon-name-part></tp:taxon-name>, <tp:taxon-name><tp:taxon-name-part taxon-name-part-type="superfamily">Corydioidea</tp:taxon-name-part></tp:taxon-name>, <tp:taxon-name><tp:taxon-name-part taxon-name-part-type="subfamily">Corydiinae</tp:taxon-name-part></tp:taxon-name>), with notes on their female genitalia</article-title><source>Zookeys</source><day>04</day><month>09</month><year>2024</year><volume>1211</volume><fpage>151</fpage><lpage>191</lpage><pub-id pub-id-type="doi">10.3897/zookeys.1211.128805</pub-id></mixed-citation></tp:treatment-meta><tp:nomenclature><label>﻿</label><tp:taxon-name>
              <object-id xmlns:xlink="http://www.w3.org/1999/xlink" content-type="arpha" xlink:type="simple">32920712-FAD3-5500-BF7D-B83CED1D6F96</object-id>
              <tp:taxon-name-part taxon-name-part-type="genus" reg="Pseudoeupolyphaga">Pseudoeupolyphaga</tp:taxon-name-part>
              <tp:taxon-name-part taxon-name-part-type="species" reg="flava">flava</tp:taxon-name-part>
              <object-id xmlns:xlink="http://www.w3.org/1999/xlink" content-type="zoobank" xlink:type="simple">https://zoobank.org/93E7B897-8469-4081-84B6-8D290B586FDD</object-id>
            </tp:taxon-name><tp:taxon-authority>Han, Che &amp; Wang</tp:taxon-authority><tp:taxon-status xmlns:xlink="http://www.w3.org/1999/xlink" xlink:type="simple">sp. nov.</tp:taxon-status><xref ref-type="fig" rid="F7">Fig. 7A–L</xref></tp:nomenclature><tp:treatment-sec sec-type="type material" id="SECID0EX6BG"><title>Type material.</title><p><bold><italic>Holotype</italic></bold>: China • male; Yunnan Province, Lijiang City, Yongsheng County, Liude Village, G353 roadside in dry soil; 9 Jul. 2021; Lu Qiu, Hao Xu leg. <bold><italic>Paratypes</italic></bold>: China • 2 males, 1 female &amp; 7 nymphs, same collection data as holotype.</p></tp:treatment-sec><tp:treatment-sec sec-type="diagnosis" id="SECID0EGAAI"><title>Diagnosis.</title><p>This species can be easily distinguished from others by its bright yellowish abdomen, present in both males and females. In addition, the males of this species have large patches in the middle of their tegmina, which is distinctly different from other congeneric species.</p></tp:treatment-sec><tp:treatment-sec sec-type="description" id="SECID0ELAAI"><title>Description.</title><p><bold>Holotype. <italic>Measurements</italic> (mm).</bold> Overall length (including tegmen): 25.58; body length: 18.24; body width (tegmina not included): 9.21; tegmen length × width: 21.41 × 7.40; pronotum length × width: 6.95 × 3.76.</p><p><bold><italic>Coloration</italic>.</bold> Body mostly yellow (Fig. <xref ref-type="fig" rid="F7">7A, B</xref>). Pronotum dark yellowish brown to reddish brown, anterior margin white, with short yellow setae (Fig. <xref ref-type="fig" rid="F7">7E</xref>). Tegmina pale gray, with densely darkish brown maculae. Hind wings nearly transparent, also with densely pale-colored maculae (Fig. <xref ref-type="fig" rid="F7">7A, B</xref>). Head black. Ocelli white. Antennae brownish yellow. Forehead black. Ante-clypeus white, post-clypeus yellowish brown. Labrum pale yellowish brown (Fig. <xref ref-type="fig" rid="F7">7G</xref>). Legs yellow, tibia, tarsi, and ante-tarsi yellowish brown. Pulvilli and arolia white. Abdomen yellow, distal part slightly darker in color (Fig. <xref ref-type="fig" rid="F7">7B</xref>).</p><fig id="F7" position="float" orientation="portrait"><object-id xmlns:xlink="http://www.w3.org/1999/xlink" content-type="doi" xlink:type="simple">10.3897/zookeys.1211.128805.figure7</object-id><object-id xmlns:xlink="http://www.w3.org/1999/xlink" content-type="arpha" xlink:type="simple">87242230-3987-5EBC-95BC-0D7A691C75F2</object-id><label>Figure 7.</label><caption><p><italic><tp:taxon-name><tp:taxon-name-part taxon-name-part-type="genus" reg="Pseudoeupolyphaga">Pseudoeupolyphaga</tp:taxon-name-part><tp:taxon-name-part taxon-name-part-type="species" reg="flava">flava</tp:taxon-name-part></tp:taxon-name></italic> Han, Che &amp; Wang, sp. nov. <bold>A, B, E, G, I–L</bold> male holotype <bold>C, D, F, H</bold> female paratype <bold>A</bold> habitus, dorsal view <bold>B</bold> habitus, ventral view <bold>C</bold> habitus, dorsal view <bold>D</bold> habitus, ventral view <bold>E</bold> pronotum, dorsal view <bold>F</bold> pronotum, dorsal view <bold>G</bold> head, ventral view <bold>H</bold> head, ventral view <bold>I</bold> supra-anal plate, ventral view <bold>J</bold> subgenital plate, ventral view <bold>K</bold> genitalia, dorsal view <bold>L</bold> right phallomere, right-ventral view. Scale bars: 1.0 cm (<bold>A–D</bold>); 0.2 cm (<bold>E–H</bold>); 0.1 cm (<bold>I–L</bold>).</p></caption><graphic xmlns:xlink="http://www.w3.org/1999/xlink" xlink:href="zookeys-1211-151_article-128805__-g007.jpg" position="float" orientation="portrait" xlink:type="simple" id="oo_1128143.jpg"><uri content-type="original_file" xlink:type="simple">https://binary.pensoft.net/fig/1128143</uri></graphic></fig><p><bold><italic>Body</italic>. <italic>Head</italic></bold>: Sub-rounded, hidden under pronotum. Eyes developed, ocelli bulging round and protruded. Interocular space narrower than the distance between ocelli, the latter narrower than the distance between antennal sockets. Ocelli ridge indistinct, with a row of setae on the upper edge. Clypeus developed (Fig. <xref ref-type="fig" rid="F7">7G</xref>). <bold><italic>Pronotum</italic></bold>: Transverse oval, widest near the hind margin. Surface with short setae. Anterior whitish margin narrow, clearly demarcated from the yellowish-brown area, with symmetrical dark protrusions in the center (Fig. <xref ref-type="fig" rid="F7">7E</xref>). <bold><italic>Tegmina and hind wings</italic></bold>: Maculae dense and of different size. A large fused brown macula located in the center (Fig. <xref ref-type="fig" rid="F7">7A</xref>). <bold><italic>Legs</italic></bold>: Slender, front femur type C<sub>1</sub>. Pulvilli and arolia present (Fig. <xref ref-type="fig" rid="F7">7B</xref>). <bold><italic>Abdomen</italic></bold>: Supra-anal plate transverse, pubescent, posterior margin slightly protruded medially. Paraprocts simple. Cerci long. Subgenital plate with short setae, hind margin slightly concave medially. Left stylus shorter than the right one (Fig. <xref ref-type="fig" rid="F7">7I, J</xref>). <bold><italic>Genitalia</italic></bold>: Right phallomere bigger than the left phallomere. L1 basally prolonged, two hind lobes weakly sclerotized. L2 arching, curved. Genital hook (L3) short and robust, the hook small. L4M broadly lamellate; pda subtriangular, paa broad. L5 subelliptic. L8 basally dilated, tip with a protrusion. Right phallomere long. R1M stout. R1L banded, elongate. R2 divided into two chunks, the basal one more rounded, the upper one with a flatter anterior margin and a protruded prolonged right posterior lateral angle. R3 thin, convex, and irregular (Fig. <xref ref-type="fig" rid="F7">7K, L</xref>).</p><p><bold>Male paratypes.</bold> Similar to the holotype.</p><p><bold>Female paratype.</bold> Body length: 20.20 mm; body width: 13.00 mm; pronotum length × width: 10.61 × 6.53 mm.</p><p><bold><italic>Coloration</italic>.</bold> Terga yellowish brown to reddish brown, margins with yellowish brown setae (Fig. <xref ref-type="fig" rid="F7">7C</xref>). Sterna yellow, the distal part slightly darker (Fig. <xref ref-type="fig" rid="F7">7D</xref>). Head black. Ocelli white. Ante-clypeus sub-transparent, pale gray. Post-clypeus blackish brown. Basal part of labrum pale gray (Fig. <xref ref-type="fig" rid="F7">7H</xref>). Legs yellow, tibia nearly black. Spines dark yellowish brown to black (Fig. <xref ref-type="fig" rid="F7">7C, D</xref>).</p><p><bold><italic>Body</italic>.</bold> The widest point of pronotum near the hind margin, anterior whitish margin indistinct (Fig. <xref ref-type="fig" rid="F7">7F</xref>). Ocelli indistinct, degraded to two small white spots. Interocular space bigger than the distance between ocelli, and almost equal to the distance between antennal sockets (Fig. <xref ref-type="fig" rid="F7">7H</xref>). Front femur type C<sub>1</sub>. Arolia and pulvilli absent. Supra-anal plate densely covered with long yellowish brown setae, posterior margin slightly convex, slightly emarginated medially. Cerci short and robust, not exceeding posterior margin of supra-anal plate. Posterior margin of subgenital plate protruded, emarginated medially (Suppl. material <xref ref-type="supplementary-material" rid="S1">1</xref>: fig. S1A).</p><p><bold>Nymph.</bold> Similar to the female.</p><p><bold>Ootheca.</bold> Unknown.</p></tp:treatment-sec><tp:treatment-sec sec-type="etymology" id="SECID0EYGAI"><title>Etymology.</title><p>The species epithet is derived from the Latin word <italic>flavus</italic>, referring to the yellowish abdomen of both males and females.</p></tp:treatment-sec><tp:treatment-sec sec-type="remarks" id="SECID0EAHAI"><title>Remark.</title><p>The interspecific genetic distance between this species and the other species within this genus ranges from 10.62% to 20.39%, providing support for the classification of this species as a novel taxon.</p></tp:treatment-sec><tp:treatment-sec><!--Section generated to contain objects referenced in tp:taxon-treatment.--><supplementary-material xmlns:xlink="http://www.w3.org/1999/xlink" id="S1" position="float" orientation="portrait" xlink:type="simple"><object-id content-type="doi" xlink:type="simple">10.3897/zookeys.1211.128805.suppl1</object-id><object-id content-type="arpha" xlink:type="simple">448BAE56-6463-546D-86F0-AF88074F5E4D</object-id><label>Supplementary material 1</label><caption><p>Female external genitalia and spermatheca of 15 species and subspecies in <italic><tp:taxon-name><tp:taxon-name-part taxon-name-part-type="genus" reg="Pseudoeupolyphaga">Pseudoeupolyphaga</tp:taxon-name-part></tp:taxon-name></italic></p></caption><statement content-type="dataType"><label>Data type</label><p>jpg</p></statement><media xlink:href="zookeys-1211-151_article-128805__-s001.jpg" mimetype="image" mime-subtype="jpeg" position="float" orientation="portrait" xlink:type="simple" id="oo_1128152.jpg"><uri content-type="original_file" xlink:type="simple">https://binary.pensoft.net/file/1128152</uri></media><permissions><license xlink:type="simple"><license-p>This dataset is made available under the Open Database License (http://opendatacommons.org/licenses/odbl/1.0/). The Open Database License (ODbL) is a license agreement intended to allow users to freely share, modify, and use this Dataset while maintaining this same freedom for others, provided that the original source and author(s) are credited.</license-p></license></permissions><attrib specific-use="authors">Wei Han, Yan-Li Che, Pei-Jun Zhang, Zong-Qing Wang</attrib></supplementary-material></tp:treatment-sec></tp:taxon-treatment>
