# Supplementary material for: ﻿New species of Eupolyphaga Chopard, 1929 and Pseudoeupolyphaga Qiu & Che, 2024 (Blattodea, Corydioidea, Corydiinae), with notes on their female genitalia
Source: Zookeys. 2024 Sep 4;1211:151–91. doi: 10.3897/zookeys.1211.128805 (PMC11391126; doi:10.3897/zookeys.1211.128805)
Supplement: XML Treatment for Pseudoeupolyphaga deficiens [file zookeys.1211.128805-treatment12.xml]

<!DOCTYPE tp:taxon-treatment
  PUBLIC "-//TaxonX//DTD Taxonomic Treatment Publishing DTD v0 20100105//EN" "tax-treatment-NSO.dtd">
<tp:taxon-treatment xmlns:tp="http://www.plazi.org/taxpub"><tp:treatment-meta><kwd-group><label>Taxon classification</label><kwd>
                <named-content content-type="kingdom">Animalia</named-content>
              </kwd><kwd>
                <named-content content-type="order">Blattodea</named-content>
              </kwd><kwd>
                <named-content content-type="family">Corydiidae</named-content>
              </kwd></kwd-group><mixed-citation publication-type="journal"><person-group><name><surname>Han</surname><given-names>Wei</given-names></name><name><surname>Che</surname><given-names>Yan-Li</given-names></name><name><surname>Zhang</surname><given-names>Pei-Jun</given-names></name><name><surname>Wang</surname><given-names>Zong-Qing</given-names></name></person-group><article-title>﻿New species of <italic><tp:taxon-name><tp:taxon-name-part taxon-name-part-type="genus" reg="Eupolyphaga">Eupolyphaga</tp:taxon-name-part></tp:taxon-name></italic> Chopard, 1929 and <italic><tp:taxon-name><tp:taxon-name-part taxon-name-part-type="genus" reg="Pseudoeupolyphaga">Pseudoeupolyphaga</tp:taxon-name-part></tp:taxon-name></italic> Qiu &amp; Che, 2024 (<tp:taxon-name><tp:taxon-name-part taxon-name-part-type="order">Blattodea</tp:taxon-name-part></tp:taxon-name>, <tp:taxon-name><tp:taxon-name-part taxon-name-part-type="superfamily">Corydioidea</tp:taxon-name-part></tp:taxon-name>, <tp:taxon-name><tp:taxon-name-part taxon-name-part-type="subfamily">Corydiinae</tp:taxon-name-part></tp:taxon-name>), with notes on their female genitalia</article-title><source>Zookeys</source><day>04</day><month>09</month><year>2024</year><volume>1211</volume><fpage>151</fpage><lpage>191</lpage><pub-id pub-id-type="doi">10.3897/zookeys.1211.128805</pub-id></mixed-citation></tp:treatment-meta><tp:nomenclature><label>﻿</label><tp:taxon-name>
              <object-id xmlns:xlink="http://www.w3.org/1999/xlink" content-type="arpha" xlink:type="simple">F8CF5A67-CDE9-5B1E-84F9-119A25C1F0C9</object-id>
              <tp:taxon-name-part taxon-name-part-type="genus" reg="Pseudoeupolyphaga">Pseudoeupolyphaga</tp:taxon-name-part>
              <tp:taxon-name-part taxon-name-part-type="species" reg="deficiens">deficiens</tp:taxon-name-part>
              <object-id xmlns:xlink="http://www.w3.org/1999/xlink" content-type="zoobank" xlink:type="simple">https://zoobank.org/BC9BB5BD-69BB-4C77-82CC-2B3074E26956</object-id>
            </tp:taxon-name><tp:taxon-authority>Han, Che &amp; Wang</tp:taxon-authority><tp:taxon-status xmlns:xlink="http://www.w3.org/1999/xlink" xlink:type="simple">sp. nov.</tp:taxon-status><xref ref-type="fig" rid="F8">Figs 8A–L</xref><xref ref-type="fig" rid="F15">, 15A, J</xref></tp:nomenclature><tp:treatment-sec sec-type="type material" id="SECID0EXIAI"><title>Type material.</title><p><bold><italic>Holotype</italic></bold>: China • male; Sichuan Province, Aba Prefecture, Heishui County, entrance to Dagu Glacier; 22 Jun. 2021; Lu Qiu, Hao Xu leg. <bold><italic>Paratypes</italic></bold>: China • 1 female &amp; 1 ootheca, same collection data as holotype • 1 female &amp; 20 nymphs, Sichuan Province, Mao County, Cuoji Mountain; 6 Aug. 2019; Lu Qiu leg.</p></tp:treatment-sec><tp:treatment-sec sec-type="diagnosis" id="SECID0EFJAI"><title>Diagnosis.</title><p>This species is distinguishable from others by the broad anterior white margin of the pronotum and the absence of a distinct boundary between the markings on the tegmina in males. In addition, the surface of the ootheca of this species is unusually smooth, with serrated protuberances and blunt tips.</p></tp:treatment-sec><tp:treatment-sec sec-type="description" id="SECID0EKJAI"><title>Description.</title><p><bold>Holotype. <italic>Measurements</italic> (mm).</bold> Overall length (including tegmen): 30.86; body length: 18.62; body width (tegmina not included): 10.34; tegmen length × width: 26.28 × 10.49; pronotum length × width: 7.51 × 3.91.</p><p><bold><italic>Coloration</italic>.</bold> Body yellowish brown (Fig. <xref ref-type="fig" rid="F8">8A, B</xref>). Pronotum reddish brown, covered with yellowish setae, anterior margin white (Fig. <xref ref-type="fig" rid="F8">8E</xref>). Tegmina pale yellow, with brown maculae. Wings nearly transparent (Fig. <xref ref-type="fig" rid="F8">8A, B</xref>). Face yellow. Antennae yellow. Eyes black. Ocelli white. Middle of forehead with a dark brown macula. Ante-clypeus pale yellow, post-clypeus yellowish brown. Labrum yellow (Fig. <xref ref-type="fig" rid="F8">8G</xref>). Legs yellowish brown, tibia dark yellowish brown. Pulvilli and arolia white. Abdomen yellowish brown and gradually darkening toward the distal abdomen (Fig. <xref ref-type="fig" rid="F8">8B</xref>).</p><fig id="F8" position="float" orientation="portrait"><object-id xmlns:xlink="http://www.w3.org/1999/xlink" content-type="doi" xlink:type="simple">10.3897/zookeys.1211.128805.figure8</object-id><object-id xmlns:xlink="http://www.w3.org/1999/xlink" content-type="arpha" xlink:type="simple">129A8083-6763-5D0B-90F6-CEC58846C253</object-id><label>Figure 8.</label><caption><p><italic><tp:taxon-name><tp:taxon-name-part taxon-name-part-type="genus" reg="Pseudoeupolyphaga">Pseudoeupolyphaga</tp:taxon-name-part><tp:taxon-name-part taxon-name-part-type="species" reg="deficiens">deficiens</tp:taxon-name-part></tp:taxon-name></italic> Han, Che &amp; Wang, sp. nov. <bold>A, B, E, G, I–L</bold> male holotype <bold>C, D, F, H</bold> female paratype. <bold>A</bold> habitus, dorsal view <bold>B</bold> habitus, ventral view <bold>C</bold> habitus, dorsal view <bold>D</bold> habitus, ventral view <bold>E</bold> pronotum, dorsal view <bold>F</bold> pronotum, dorsal view <bold>G</bold> head, ventral view <bold>H</bold> head, ventral view <bold>I</bold> supra-anal plate, ventral view <bold>J</bold> subgenital plate, ventral view <bold>K</bold> genitalia, dorsal view <bold>L</bold> right phallomere, right-ventral view. Scale bars: 1.0 cm (<bold>A–D</bold>); 0.2 cm (<bold>E–H</bold>); 0.1 cm (<bold>I–L</bold>).</p></caption><graphic xmlns:xlink="http://www.w3.org/1999/xlink" xlink:href="zookeys-1211-151_article-128805__-g008.jpg" position="float" orientation="portrait" xlink:type="simple" id="oo_1128144.jpg"><uri content-type="original_file" xlink:type="simple">https://binary.pensoft.net/fig/1128144</uri></graphic></fig><p><bold><italic>Body</italic>. <italic>Head</italic></bold>: Sub-rounded, hidden under pronotum. Eyes and ocelli developed. Ocelli ridge slightly curved, with a row of setae on the upper edge. Interocular space narrower than the distance between ocelli, the latter narrower than the distance between antennal sockets. Clypeus developed (Fig. <xref ref-type="fig" rid="F8">8G</xref>). <bold><italic>Pronotum</italic></bold>: Transverse oval, widest near the middle. Surface densely covered with short setae, center part with symmetrical black stripe. Anterior whitish margin broad, clearly delineated from reddish brown areas (Fig. <xref ref-type="fig" rid="F8">8E</xref>). <bold><italic>Tegmina and hind wings</italic></bold>: Markings varied in size and denser near the base of the tegmina (Fig. <xref ref-type="fig" rid="F8">8A, B</xref>). <bold><italic>Legs</italic></bold>: Slender, front femur type C<sub>1</sub>. Pulvilli and arolia present (Fig. <xref ref-type="fig" rid="F8">8B</xref>). <bold><italic>Abdomen</italic></bold>: Supra-anal plate transverse, pubescent, middle part of posterior margin slightly protruded. Paraprocts simple. Subgenital plate with short setae, hind margin flat. Styli long (Fig. <xref ref-type="fig" rid="F8">8I, J</xref>). <bold><italic>Genitalia</italic></bold>: Well-sclerotized. Right phallomere bigger than the left phallomere. Anterior protrusion of L1 long and sharp. L2 arching curved. Genital hook (L3) robust, curved hook section nearly right-angled. L4M broad lamellate. The protrusion of pda and paa broad. L7 sub-membranous, ovoid. L8 irregular, subtriangular. R1M stoutly expanded terminally, R1L elongate and banded. R2 divided into two chunks of approximate size, narrowly spaced, with rounded margins. R3 broadly concave (Fig. <xref ref-type="fig" rid="F8">8K, L</xref>).</p><p><bold>Female paratype (same locality as holotype).</bold> Body length: 20.96 mm; body width: 13.82 mm; pronotum length × width: 10.75 × 6.46 mm.</p><p><bold><italic>Coloration</italic>.</bold> Terga dark yellowish brown (Fig. <xref ref-type="fig" rid="F8">8C</xref>). Head black. Antennae yellow. Ocelli white. Ante-clypeus yellowish white. Post-clypeus black. Labrum yellowish brown (Fig. <xref ref-type="fig" rid="F8">8H</xref>). Legs dark yellowish brown, with large dark brown patches. Spines on the leg reddish brown, terminal nearly black. Sterna dark yellowish brown, margins and both sides nearly blackish brown; middle part slightly lighter, yellowish brown (Fig. <xref ref-type="fig" rid="F8">8D</xref>).</p><p><bold><italic>Body</italic></bold>. The widest point of pronotum near the hind margin, middle part with symmetrical black dark stripe, anterior whitish margin indistinct (Fig. <xref ref-type="fig" rid="F8">8F</xref>). Ocelli indistinct, degraded to two white spots. Interocular space almost equal to the distance between antennal sockets, both bigger than the distance between ocelli (Fig. <xref ref-type="fig" rid="F8">8H</xref>). Front femur type C<sub>1</sub>. Arolia and pulvilli absent. Supra-anal plate densely covered with yellowish brown setae, posterior margin convex, middle part slightly emarginated. Cerci short and robust, not exceeding posterior margin of supra-anal plate. Posterior margin of subgenital plate protruded, emarginated medially (Suppl. material <xref ref-type="supplementary-material" rid="S1">1</xref>: fig. S1B).</p><p><bold>Nymph.</bold> Similar to the female.</p><p><bold>Ootheca.</bold> Reddish brown. Surface with densely parallel longitudinal lines. Ridges of serrated protuberances densely arranged with blunt tips. No respiratory canals (Fig. <xref ref-type="fig" rid="F15">15A, J</xref>).</p></tp:treatment-sec><tp:treatment-sec sec-type="etymology" id="SECID0ETPAI"><title>Etymology.</title><p>The species epithet is derived from the Latin word <italic>deficiens</italic>, to refer to the markings on the tegmina that lack distinct boundaries.</p></tp:treatment-sec><tp:treatment-sec sec-type="remarks" id="SECID0EDQAI"><title>Remark.</title><p>The genetic distance from other species was 8.39%–20.30%, which also provides evidence supporting the description of this new species.</p></tp:treatment-sec><tp:treatment-sec><!--Section generated to contain objects referenced in tp:taxon-treatment.--><fig id="F15" position="float" orientation="portrait"><object-id xmlns:xlink="http://www.w3.org/1999/xlink" content-type="doi" xlink:type="simple">10.3897/zookeys.1211.128805.figure15</object-id><object-id xmlns:xlink="http://www.w3.org/1999/xlink" content-type="arpha" xlink:type="simple">5B4D9498-F32A-5716-9E61-79C5C83C3970</object-id><label>Figure 15.</label><caption><p>Oothecae of <italic><tp:taxon-name><tp:taxon-name-part taxon-name-part-type="genus" reg="Pseudoeupolyphaga">Pseudoeupolyphaga</tp:taxon-name-part></tp:taxon-name></italic>, lateral view (<bold>A–I</bold>) and close-up view to show the serrations (<bold>J–R</bold>) <bold>A, J</bold><italic><tp:taxon-name><tp:taxon-name-part taxon-name-part-type="genus" reg="Pseudoeupolyphaga">P.</tp:taxon-name-part><tp:taxon-name-part taxon-name-part-type="species" reg="deficiens">deficiens</tp:taxon-name-part></tp:taxon-name></italic> sp. nov. <bold>B, K</bold><italic><tp:taxon-name><tp:taxon-name-part taxon-name-part-type="genus" reg="Pseudoeupolyphaga">P.</tp:taxon-name-part><tp:taxon-name-part taxon-name-part-type="species" reg="longiseta">longiseta</tp:taxon-name-part></tp:taxon-name></italic> sp. nov. <bold>C, D, L, M</bold><italic><tp:taxon-name><tp:taxon-name-part taxon-name-part-type="genus" reg="Pseudoeupolyphaga">P.</tp:taxon-name-part><tp:taxon-name-part taxon-name-part-type="species" reg="latizona">latizona</tp:taxon-name-part></tp:taxon-name></italic> sp. nov. <bold>C, L</bold> from Caoke Village <bold>D, M</bold> from Danba County <bold>E, N</bold><italic><tp:taxon-name><tp:taxon-name-part taxon-name-part-type="genus" reg="Pseudoeupolyphaga">P.</tp:taxon-name-part><tp:taxon-name-part taxon-name-part-type="species" reg="baimaensis">baimaensis</tp:taxon-name-part></tp:taxon-name></italic> sp. nov. <bold>F, G, O, P</bold><italic><tp:taxon-name><tp:taxon-name-part taxon-name-part-type="genus" reg="Pseudoeupolyphaga">P.</tp:taxon-name-part><tp:taxon-name-part taxon-name-part-type="species" reg="pilosa">pilosa</tp:taxon-name-part></tp:taxon-name></italic> (Qiu, Che &amp; Wang, 2018) <bold>F, O</bold> from Yulong Snow Mountain <bold>G, P</bold> from Wenbi Mountain <bold>H, Q</bold><italic><tp:taxon-name><tp:taxon-name-part taxon-name-part-type="genus" reg="Pseudoeupolyphaga">P.</tp:taxon-name-part><tp:taxon-name-part taxon-name-part-type="species" reg="fengi">fengi</tp:taxon-name-part><tp:taxon-name-part taxon-name-part-type="subspecies" reg="fengi">fengi</tp:taxon-name-part></tp:taxon-name></italic> (Qiu, Che &amp; Wang, 2018) from Dahei Mountain <bold>I, R</bold><italic><tp:taxon-name><tp:taxon-name-part taxon-name-part-type="genus" reg="Pseudoeupolyphaga">P.</tp:taxon-name-part><tp:taxon-name-part taxon-name-part-type="species" reg="fusca">fusca</tp:taxon-name-part></tp:taxon-name></italic> (Chopard, 1929) from Cang Mountain. Scale bars: 0.1 cm (<bold>A–R</bold>).</p></caption><graphic xmlns:xlink="http://www.w3.org/1999/xlink" xlink:href="zookeys-1211-151_article-128805__-g015.jpg" position="float" orientation="portrait" xlink:type="simple" id="oo_1128151.jpg"><uri content-type="original_file" xlink:type="simple">https://binary.pensoft.net/fig/1128151</uri></graphic></fig><supplementary-material xmlns:xlink="http://www.w3.org/1999/xlink" id="S1" position="float" orientation="portrait" xlink:type="simple"><object-id content-type="doi" xlink:type="simple">10.3897/zookeys.1211.128805.suppl1</object-id><object-id content-type="arpha" xlink:type="simple">448BAE56-6463-546D-86F0-AF88074F5E4D</object-id><label>Supplementary material 1</label><caption><p>Female external genitalia and spermatheca of 15 species and subspecies in <italic><tp:taxon-name><tp:taxon-name-part taxon-name-part-type="genus" reg="Pseudoeupolyphaga">Pseudoeupolyphaga</tp:taxon-name-part></tp:taxon-name></italic></p></caption><statement content-type="dataType"><label>Data type</label><p>jpg</p></statement><media xlink:href="zookeys-1211-151_article-128805__-s001.jpg" mimetype="image" mime-subtype="jpeg" position="float" orientation="portrait" xlink:type="simple" id="oo_1128152.jpg"><uri content-type="original_file" xlink:type="simple">https://binary.pensoft.net/file/1128152</uri></media><permissions><license xlink:type="simple"><license-p>This dataset is made available under the Open Database License (http://opendatacommons.org/licenses/odbl/1.0/). The Open Database License (ODbL) is a license agreement intended to allow users to freely share, modify, and use this Dataset while maintaining this same freedom for others, provided that the original source and author(s) are credited.</license-p></license></permissions><attrib specific-use="authors">Wei Han, Yan-Li Che, Pei-Jun Zhang, Zong-Qing Wang</attrib></supplementary-material></tp:treatment-sec></tp:taxon-treatment>
