# Supplementary material for: ﻿New species of Eupolyphaga Chopard, 1929 and Pseudoeupolyphaga Qiu & Che, 2024 (Blattodea, Corydioidea, Corydiinae), with notes on their female genitalia
Source: Zookeys. 2024 Sep 4;1211:151–91. doi: 10.3897/zookeys.1211.128805 (PMC11391126; doi:10.3897/zookeys.1211.128805)
Supplement: XML Treatment for Pseudoeupolyphaga magna [file zookeys.1211.128805-treatment13.xml]

<!DOCTYPE tp:taxon-treatment
  PUBLIC "-//TaxonX//DTD Taxonomic Treatment Publishing DTD v0 20100105//EN" "tax-treatment-NSO.dtd">
<tp:taxon-treatment xmlns:tp="http://www.plazi.org/taxpub"><tp:treatment-meta><kwd-group><label>Taxon classification</label><kwd>
                <named-content content-type="kingdom">Animalia</named-content>
              </kwd><kwd>
                <named-content content-type="order">Blattodea</named-content>
              </kwd><kwd>
                <named-content content-type="family">Corydiidae</named-content>
              </kwd></kwd-group><mixed-citation publication-type="journal"><person-group><name><surname>Han</surname><given-names>Wei</given-names></name><name><surname>Che</surname><given-names>Yan-Li</given-names></name><name><surname>Zhang</surname><given-names>Pei-Jun</given-names></name><name><surname>Wang</surname><given-names>Zong-Qing</given-names></name></person-group><article-title>﻿New species of <italic><tp:taxon-name><tp:taxon-name-part taxon-name-part-type="genus" reg="Eupolyphaga">Eupolyphaga</tp:taxon-name-part></tp:taxon-name></italic> Chopard, 1929 and <italic><tp:taxon-name><tp:taxon-name-part taxon-name-part-type="genus" reg="Pseudoeupolyphaga">Pseudoeupolyphaga</tp:taxon-name-part></tp:taxon-name></italic> Qiu &amp; Che, 2024 (<tp:taxon-name><tp:taxon-name-part taxon-name-part-type="order">Blattodea</tp:taxon-name-part></tp:taxon-name>, <tp:taxon-name><tp:taxon-name-part taxon-name-part-type="superfamily">Corydioidea</tp:taxon-name-part></tp:taxon-name>, <tp:taxon-name><tp:taxon-name-part taxon-name-part-type="subfamily">Corydiinae</tp:taxon-name-part></tp:taxon-name>), with notes on their female genitalia</article-title><source>Zookeys</source><day>04</day><month>09</month><year>2024</year><volume>1211</volume><fpage>151</fpage><lpage>191</lpage><pub-id pub-id-type="doi">10.3897/zookeys.1211.128805</pub-id></mixed-citation></tp:treatment-meta><tp:nomenclature><label>﻿</label><tp:taxon-name>
              <object-id xmlns:xlink="http://www.w3.org/1999/xlink" content-type="arpha" xlink:type="simple">BC66DBFD-00DA-5AD8-84DC-122794A78FBA</object-id>
              <tp:taxon-name-part taxon-name-part-type="genus" reg="Pseudoeupolyphaga">Pseudoeupolyphaga</tp:taxon-name-part>
              <tp:taxon-name-part taxon-name-part-type="species" reg="magna">magna</tp:taxon-name-part>
              <object-id xmlns:xlink="http://www.w3.org/1999/xlink" content-type="zoobank" xlink:type="simple">https://zoobank.org/72A2A7E7-49EB-442A-B2C5-121C8180C1D6</object-id>
            </tp:taxon-name><tp:taxon-authority>Han, Che &amp; Wang</tp:taxon-authority><tp:taxon-status xmlns:xlink="http://www.w3.org/1999/xlink" xlink:type="simple">sp. nov.</tp:taxon-status><xref ref-type="fig" rid="F9">Fig. 9A–L</xref></tp:nomenclature><tp:treatment-sec sec-type="type material" id="SECID0EWRAI"><title>Type material.</title><p><bold><italic>Holotype</italic></bold>: China • male; Sichuan Province, Aba Prefecture, Jinchuan County, Guanyinqiao Township; 2020; Jian-Yue Qiu leg. <bold><italic>Paratype</italic></bold>: China • 1 female, same collection data as holotype.</p></tp:treatment-sec><tp:treatment-sec sec-type="diagnosis" id="SECID0EESAI"><title>Diagnosis.</title><p>The males of this species closely resemble <italic><tp:taxon-name><tp:taxon-name-part taxon-name-part-type="genus" reg="Polyphaga">P.</tp:taxon-name-part><tp:taxon-name-part taxon-name-part-type="species" reg="yunnanensis">yunnanensis</tp:taxon-name-part></tp:taxon-name></italic>, but are significantly larger than all other species in this genus as currently known, and can be distinguished accordingly.</p></tp:treatment-sec><tp:treatment-sec sec-type="description" id="SECID0EVSAI"><title>Description.</title><p><bold>Holotype. <italic>Measurements</italic> (mm).</bold> Overall length (including tegmen): 42.44; body length: 27.56; body width (tegmina not included): 14.52; tegmen length × width: 37.40 × 12.60; pronotum length × width: 11.67 × 6.91.</p><p><bold><italic>Coloration</italic>.</bold> Pronotum yellowish brown, covered with yellowish setae, anterior margin white (Fig. <xref ref-type="fig" rid="F9">9A, E</xref>). Tegmina subtransparent, densely covered with blackish brown maculae (Fig. <xref ref-type="fig" rid="F9">9A</xref>). Eyes, vertex, and space between ocelli black. Face yellowish brown. Ocelli, antennal sockets, and ante-clypeus white. Antennae, post-clypeus, labrum, labial palpi and maxillary palpi yellow (Fig. <xref ref-type="fig" rid="F9">9G</xref>). Legs yellowish brown, tibia and spines dark yellowish brown to black. Pulvilli and arolia white. Sterna yellowish brown, middle and distal part nearly black (Fig. <xref ref-type="fig" rid="F9">9B</xref>).</p><fig id="F9" position="float" orientation="portrait"><object-id xmlns:xlink="http://www.w3.org/1999/xlink" content-type="doi" xlink:type="simple">10.3897/zookeys.1211.128805.figure9</object-id><object-id xmlns:xlink="http://www.w3.org/1999/xlink" content-type="arpha" xlink:type="simple">A2982F8F-6713-5438-9046-01F427740F71</object-id><label>Figure 9.</label><caption><p><italic><tp:taxon-name><tp:taxon-name-part taxon-name-part-type="genus" reg="Pseudoeupolyphaga">Pseudoeupolyphaga</tp:taxon-name-part><tp:taxon-name-part taxon-name-part-type="species" reg="magna">magna</tp:taxon-name-part></tp:taxon-name></italic> Han, Che &amp; Wang, sp. nov. <bold>A, B, E, G, I–L</bold> male holotype <bold>C, D, F, H</bold> female paratype <bold>A</bold> habitus, dorsal view <bold>B</bold> habitus, ventral view <bold>C</bold> habitus, dorsal view <bold>D</bold> habitus, ventral view <bold>E</bold> pronotum, dorsal view <bold>F</bold> pronotum, dorsal view <bold>G</bold> head, ventral view <bold>H</bold> head, ventral view <bold>I</bold> supra-anal plate, ventral view <bold>J</bold> subgenital plate, ventral view <bold>K</bold> genitalia, dorsal view <bold>L</bold> right phallomere, right-ventral view. Scale bars: 1.0 cm (<bold>A–D</bold>); 0.2 cm (<bold>E–H</bold>); 0.1 cm (<bold>I–L</bold>).</p></caption><graphic xmlns:xlink="http://www.w3.org/1999/xlink" xlink:href="zookeys-1211-151_article-128805__-g009.jpg" position="float" orientation="portrait" xlink:type="simple" id="oo_1128145.jpg"><uri content-type="original_file" xlink:type="simple">https://binary.pensoft.net/fig/1128145</uri></graphic></fig><p><bold><italic>Body</italic>. <italic>Head</italic></bold>: Sub-rounded, hidden under pronotum. Eyes and ocelli developed. Ocelli ridge indistinct, with a row of setae on the upper edge. Interocular space narrower than the distance between ocelli, the latter narrower than the distance between antennal sockets. Clypeus developed (Fig. <xref ref-type="fig" rid="F9">9G</xref>). <bold><italic>Pronotum</italic></bold>: Transverse oval, widest near the middle. Sparsely covered with short setae, middle part with symmetrical black stripes. Anterior whitish margin broad on both sides and absent in middle, unclearly delineated from the yellowish-brown areas (Fig. <xref ref-type="fig" rid="F9">9E</xref>). <bold><italic>Tegmina and hind wings</italic></bold>: Maculae uniformly distributed and of moderate size. Hind wings nearly transparent, with a few pale brown patches (Fig. <xref ref-type="fig" rid="F9">9A</xref>). <bold><italic>Legs</italic></bold>: Slender, front femur type C<sub>1</sub>. Pulvilli and arolia present (Fig. <xref ref-type="fig" rid="F9">9B</xref>). <bold><italic>Abdomen</italic></bold>: Supra-anal plate transverse, pubescent, posterior margin slightly protruded medially. Paraprocts simple. Subgenital plate with short setae, hind margin concave in the middle. Styli long (Fig. <xref ref-type="fig" rid="F9">9I, J</xref>). <bold><italic>Genitalia</italic></bold>: L1 weakly sclerotized, two posterior lobes diverging widely. L2 arching curved, broad. Genital hook (L3) robust. L4M broad lamellate. Pda and paa developed, protrusions long. L8 irregular. R1M expanded terminally, R1L elongate and banded. R2 with two chunks. R3 broadly concave, sub-transparent (Fig. <xref ref-type="fig" rid="F9">9K, L</xref>).</p><p><bold>Female paratype.</bold> Body length: 22.31 mm; body width: 17.27 mm; pronotum length × width: 12.88 × 6.82 mm.</p><p><bold><italic>Coloration</italic>.</bold> Terga reddish brown (Fig. <xref ref-type="fig" rid="F9">9C</xref>). Space between ocelli reddish brown. Antennae yellow. Ocelli, antennal sockets, ante-clypeus as well as upper and lower margins of labrum white. Middle part of labrum yellow. Post-clypeus pale reddish brown (Fig. <xref ref-type="fig" rid="F9">9H</xref>). Legs yellowish brown, tibia dark yellowish brown. Spines on foot reddish brown to black. Sterna dark reddish brown to black, darker in the middle and edges (Fig. <xref ref-type="fig" rid="F9">9D</xref>).</p><p>The widest point of pronotum near the hind margin, middle part with symmetrical black stripe, anterior whitish margin indistinct (Fig. <xref ref-type="fig" rid="F9">9F</xref>). Ocelli degraded to two white spots. Interocular space almost equal to the distance between antennal sockets, both larger than the distance between ocelli (Fig. <xref ref-type="fig" rid="F9">9H</xref>). Front femur type C<sub>1</sub>. Arolia and pulvilli absent. Posterior margin of supra-anal plate protruded, slightly emarginated medially. Cerci short and robust, not exceeding posterior margin of supra-anal plate. Posterior margin of subgenital plate protruded and emarginated medially (Fig. <xref ref-type="fig" rid="F9">9C, D</xref>).</p><p><bold>Nymph.</bold> Unknown.</p><p><bold>Ootheca.</bold> Unknown.</p></tp:treatment-sec><tp:treatment-sec sec-type="etymology" id="SECID0ERYAI"><title>Etymology.</title><p>The species epithet is derived from the Latin word <italic>magnus</italic>, referring to the significantly larger male body size than is usual in the genus.</p></tp:treatment-sec><tp:treatment-sec sec-type="remarks" id="SECID0EZYAI"><title>Remarks.</title><p>The external morphology of this species closely resembles that of <italic><tp:taxon-name><tp:taxon-name-part taxon-name-part-type="genus" reg="Polyphaga">P.</tp:taxon-name-part><tp:taxon-name-part taxon-name-part-type="species" reg="yunnanensis">yunnanensis</tp:taxon-name-part></tp:taxon-name></italic>, particularly in the markings on the tegmina and the coloration of abdomen. However, the male of this species is significantly larger than males of the latter. The genetic distance between this species and others ranges from 13.09 to 21.97%, further supporting its status as a new species.</p></tp:treatment-sec></tp:taxon-treatment>
