# Supplementary material for: ﻿New species of Eupolyphaga Chopard, 1929 and Pseudoeupolyphaga Qiu & Che, 2024 (Blattodea, Corydioidea, Corydiinae), with notes on their female genitalia
Source: Zookeys. 2024 Sep 4;1211:151–91. doi: 10.3897/zookeys.1211.128805 (PMC11391126; doi:10.3897/zookeys.1211.128805)
Supplement: XML Treatment for Pseudoeupolyphaga longiseta [file zookeys.1211.128805-treatment14.xml]

<!DOCTYPE tp:taxon-treatment
  PUBLIC "-//TaxonX//DTD Taxonomic Treatment Publishing DTD v0 20100105//EN" "tax-treatment-NSO.dtd">
<tp:taxon-treatment xmlns:tp="http://www.plazi.org/taxpub"><tp:treatment-meta><kwd-group><label>Taxon classification</label><kwd>
                <named-content content-type="kingdom">Animalia</named-content>
              </kwd><kwd>
                <named-content content-type="order">Blattodea</named-content>
              </kwd><kwd>
                <named-content content-type="family">Corydiidae</named-content>
              </kwd></kwd-group><mixed-citation publication-type="journal"><person-group><name><surname>Han</surname><given-names>Wei</given-names></name><name><surname>Che</surname><given-names>Yan-Li</given-names></name><name><surname>Zhang</surname><given-names>Pei-Jun</given-names></name><name><surname>Wang</surname><given-names>Zong-Qing</given-names></name></person-group><article-title>﻿New species of <italic><tp:taxon-name><tp:taxon-name-part taxon-name-part-type="genus" reg="Eupolyphaga">Eupolyphaga</tp:taxon-name-part></tp:taxon-name></italic> Chopard, 1929 and <italic><tp:taxon-name><tp:taxon-name-part taxon-name-part-type="genus" reg="Pseudoeupolyphaga">Pseudoeupolyphaga</tp:taxon-name-part></tp:taxon-name></italic> Qiu &amp; Che, 2024 (<tp:taxon-name><tp:taxon-name-part taxon-name-part-type="order">Blattodea</tp:taxon-name-part></tp:taxon-name>, <tp:taxon-name><tp:taxon-name-part taxon-name-part-type="superfamily">Corydioidea</tp:taxon-name-part></tp:taxon-name>, <tp:taxon-name><tp:taxon-name-part taxon-name-part-type="subfamily">Corydiinae</tp:taxon-name-part></tp:taxon-name>), with notes on their female genitalia</article-title><source>Zookeys</source><day>04</day><month>09</month><year>2024</year><volume>1211</volume><fpage>151</fpage><lpage>191</lpage><pub-id pub-id-type="doi">10.3897/zookeys.1211.128805</pub-id></mixed-citation></tp:treatment-meta><tp:nomenclature><label>﻿</label><tp:taxon-name>
              <object-id xmlns:xlink="http://www.w3.org/1999/xlink" content-type="arpha" xlink:type="simple">E1FB9C59-2E48-5626-971F-2F7E77765F7E</object-id>
              <tp:taxon-name-part taxon-name-part-type="genus" reg="Pseudoeupolyphaga">Pseudoeupolyphaga</tp:taxon-name-part>
              <tp:taxon-name-part taxon-name-part-type="species" reg="longiseta">longiseta</tp:taxon-name-part>
              <object-id xmlns:xlink="http://www.w3.org/1999/xlink" content-type="zoobank" xlink:type="simple">https://zoobank.org/DF1330DC-C49E-4101-8984-3D8F0C3424BC</object-id>
            </tp:taxon-name><tp:taxon-authority>Han, Che &amp; Wang</tp:taxon-authority><tp:taxon-status xmlns:xlink="http://www.w3.org/1999/xlink" xlink:type="simple">sp. nov.</tp:taxon-status><xref ref-type="fig" rid="F10">Figs 10A–L</xref><xref ref-type="fig" rid="F15">, 15B, K</xref></tp:nomenclature><tp:treatment-sec sec-type="type material" id="SECID0E31AI"><title>Type material.</title><p><bold><italic>Holotype</italic></bold>: China • male; Yunnan Province, Diqing Tibetan Autonomous Prefecture, Deqin County, Baimaxueshan Nature Reserve; 27 Jul. 2020; Wei Han, Xin-Xing Luo, Lin Guo leg. <bold><italic>Paratypes</italic></bold>: China • 1 female &amp; 5 nymphs, same collection data as holotype.</p></tp:treatment-sec><tp:treatment-sec sec-type="diagnosis" id="SECID0EK2AI"><title>Diagnosis.</title><p>The male of <italic><tp:taxon-name><tp:taxon-name-part taxon-name-part-type="genus" reg="Pseudoeupolyphaga">P.</tp:taxon-name-part><tp:taxon-name-part taxon-name-part-type="species" reg="longiseta">longiseta</tp:taxon-name-part></tp:taxon-name></italic> sp. nov. shares similarities with those of <italic><tp:taxon-name><tp:taxon-name-part taxon-name-part-type="genus" reg="Pseudoeupolyphaga">P.</tp:taxon-name-part><tp:taxon-name-part taxon-name-part-type="species" reg="simila">simila</tp:taxon-name-part></tp:taxon-name></italic> and <italic><tp:taxon-name><tp:taxon-name-part taxon-name-part-type="genus" reg="Pseudoeupolyphaga">P.</tp:taxon-name-part><tp:taxon-name-part taxon-name-part-type="species" reg="pilosa">pilosa</tp:taxon-name-part></tp:taxon-name></italic>, yet the markings on the tegmina of this new species are more densely patterned and darker than in the latter two, particularly near the base of the tegmina. Additionally, some maculae on the tegmina of the new species merged. Unlike males of <italic><tp:taxon-name><tp:taxon-name-part taxon-name-part-type="genus" reg="Pseudoeupolyphaga">P.</tp:taxon-name-part><tp:taxon-name-part taxon-name-part-type="species" reg="similar">similar</tp:taxon-name-part></tp:taxon-name></italic> and <italic><tp:taxon-name><tp:taxon-name-part taxon-name-part-type="genus" reg="Pseudoeupolyphaga">P.</tp:taxon-name-part><tp:taxon-name-part taxon-name-part-type="species" reg="pilosa">pilosa</tp:taxon-name-part></tp:taxon-name></italic>, which exhibit a yellowish longitudinal line and an interrupted longitudinal line on their abdomen, respectively, this new species lacks a longitudinal line on its abdomen. Additionally, black markings present on the female abdomen of <italic><tp:taxon-name><tp:taxon-name-part taxon-name-part-type="genus" reg="Pseudoeupolyphaga">P.</tp:taxon-name-part><tp:taxon-name-part taxon-name-part-type="species" reg="similar">similar</tp:taxon-name-part></tp:taxon-name></italic> are absent in the females of this new species. In addition, the ootheca of this species has weak serrated protuberances and bluntly rounded tips, which are distinctly different from <italic><tp:taxon-name><tp:taxon-name-part taxon-name-part-type="genus" reg="Pseudoeupolyphaga">P.</tp:taxon-name-part><tp:taxon-name-part taxon-name-part-type="species" reg="pilosa">pilosa</tp:taxon-name-part></tp:taxon-name></italic>.</p></tp:treatment-sec><tp:treatment-sec sec-type="description" id="SECID0E44AI"><title>Description.</title><p><bold>Holotype. <italic>Measurements</italic> (mm).</bold> Overall length (including tegmen): 29.87; body length: 19.45; body width (tegmina not included): 10.38; tegmen length × width: 26.22 × 9.50; pronotum length × width: 7.23 × 4.10.</p><p><bold><italic>Coloration</italic>.</bold> Pronotum yellowish brown, covered with long yellowish setae, anterior margin white (Fig. <xref ref-type="fig" rid="F10">10A, E</xref>). Tegmina pale gray, densely covered with black maculae. Hind wings subtransparent, with pale blackish brown maculae (Fig. <xref ref-type="fig" rid="F10">10A</xref>). Eyes and space between ocelli black. Ocelli yellowish white. Antennae and labrum yellowish brown. Space between antennal sockets yellowish brown, middle with a black marking. Ante-clypeus, labial palpi and maxillary palpi yellowish white. Post-clypeus dark yellowish brown (Fig. <xref ref-type="fig" rid="F10">10B, G</xref>). Legs yellowish brown, outside of tibia nearly blackish brown. Pulvilli and arolia white. Sterna nearly black (Fig. <xref ref-type="fig" rid="F10">10B</xref>).</p><fig id="F10" position="float" orientation="portrait"><object-id xmlns:xlink="http://www.w3.org/1999/xlink" content-type="doi" xlink:type="simple">10.3897/zookeys.1211.128805.figure10</object-id><object-id xmlns:xlink="http://www.w3.org/1999/xlink" content-type="arpha" xlink:type="simple">81A5A4DE-411B-5F41-8E38-B77B3CFACEEA</object-id><label>Figure 10.</label><caption><p><italic><tp:taxon-name><tp:taxon-name-part taxon-name-part-type="genus" reg="Pseudoeupolyphaga">Pseudoeupolyphaga</tp:taxon-name-part><tp:taxon-name-part taxon-name-part-type="species" reg="longiseta">longiseta</tp:taxon-name-part></tp:taxon-name></italic> Han, Che &amp; Wang, sp. nov. <bold>A, B, E, G, I–L</bold> male holotype <bold>C, D, F, H</bold> female paratype. <bold>A</bold> habitus, dorsal view <bold>B</bold> habitus, ventral view <bold>C</bold> habitus, dorsal view <bold>D</bold> habitus, ventral view <bold>E</bold> pronotum, dorsal view <bold>F</bold> pronotum, dorsal view <bold>G</bold> head, ventral view <bold>H</bold> head, ventral view <bold>I</bold> supra-anal plate, ventral view <bold>J</bold> subgenital plate, ventral view <bold>K</bold> genitalia, dorsal view <bold>L</bold> right phallomere, right-ventral view. Scale bars: 1.0 cm (<bold>A–D</bold>); 0.2 cm (<bold>E–H</bold>); 0.1 cm (<bold>I–L</bold>).</p></caption><graphic xmlns:xlink="http://www.w3.org/1999/xlink" xlink:href="zookeys-1211-151_article-128805__-g010.jpg" position="float" orientation="portrait" xlink:type="simple" id="oo_1128146.jpg"><uri content-type="original_file" xlink:type="simple">https://binary.pensoft.net/fig/1128146</uri></graphic></fig><p><bold><italic>Body</italic>. <italic>Head</italic></bold>: Sub-rounded, not completely hidden under pronotum. Eyes and ocelli developed. Ocelli ridge narrow, with a row of setae on the upper edge. Interocular space narrower than the distance between ocelli, the latter narrower than the distance between antennal sockets. Clypeus developed (Fig. <xref ref-type="fig" rid="F10">10G</xref>). <bold><italic>Pronotum</italic></bold>: Transverse oval, widest near the anterior margin. Densely covered with long setae, central part with a symmetrical black stripe. Anterior whitish margin broad, clearly delineated from the yellowish-brown areas (Fig. <xref ref-type="fig" rid="F10">10E</xref>). <bold><italic>Tegmina and hind wings</italic></bold>: Tegmina densely covered with maculae. The markings near the base of the tegmina unusually dense and continuous. Hind wing nearly transparent, with a few pale brown patches (Fig. <xref ref-type="fig" rid="F10">10B</xref>). <bold><italic>Legs</italic></bold>: Slender, front femur type C<sub>1</sub>, pulvilli and arolia present (Fig. <xref ref-type="fig" rid="F10">10B</xref>). <bold><italic>Abdomen</italic></bold>: Supra-anal plate transverse, narrow and pubescent, posterior margin slightly protruded. Paraprocts simple. Margins of subgenital plate densely covered with setae, hind margin slightly concave in the middle. Styli long (Fig. <xref ref-type="fig" rid="F10">10I, J</xref>). <bold><italic>Genitalia</italic></bold>: L1 weakly sclerotized, the left protuberance sharp, two posterior lobes diverge widely. Genital hook (L3) robust. L4M broad lamellate. Pda and paa developed, protrusions long. L8 irregular, flaky. R1M with slightly flattened posterior margin. R1L elongate and banded. One of the two R2 chunks more rounded, the other subtriangular. R3 broadly concave, subhyaline (Fig. <xref ref-type="fig" rid="F10">10K, L</xref>).</p><p><bold>Female paratype.</bold> Body length: 20.27; body width: 12.22; pronotum length × width: 9.34 × 4.95.</p><p><bold><italic>Coloration</italic>.</bold> Terga yellowish brown to black (Fig. <xref ref-type="fig" rid="F10">10C</xref>). Vertex, eyes, post-clypeus and space between ocelli nearly black. Antennae yellowish brown. Ocelli and antennal sockets yellowish white. Ante-clypeus as well as upper and lower margins of labrum pale gray. Middle of labrum yellowish brown (Fig. <xref ref-type="fig" rid="F10">10H</xref>). Legs dark yellowish brown, tibia and spines dark yellowish brown to black. Sterna nearly black (Fig. <xref ref-type="fig" rid="F10">10D</xref>).</p><p><bold><italic>Body</italic>.</bold> The widest point of pronotum near the hind margin, middle part with symmetrical black stripes, anterior whitish margin absent (Fig. <xref ref-type="fig" rid="F10">10F</xref>). Ocelli degraded to two white spots. Interocular space almost equal to the distance between antennal sockets, both bigger than the distance between ocelli (Fig. <xref ref-type="fig" rid="F10">10H</xref>). Front femur type C<sub>1</sub>. Arolia and pulvilli absent. Posterior margin of supra-anal plate slightly convex, emarginated medially. Cerci short and robust, not exceeding the posterior margin of supra-anal plate. Posterior margin of subgenital plate protruded and emarginated medially (Suppl. material <xref ref-type="supplementary-material" rid="S1">1</xref>: fig. S1C).</p><p><bold>Nymph.</bold> Similar to the female, just a little paler in color.</p><p><bold>Ootheca.</bold> Yellowish brown. Surface with densely parallel longitudinal lines. Ridges of serrated protuberances densely arranged with semicircular tips. No respiratory canals (Fig. <xref ref-type="fig" rid="F15">15B, K</xref>).</p></tp:treatment-sec><tp:treatment-sec sec-type="etymology" id="SECID0ECEBI"><title>Etymology.</title><p>The species epithet is derived from the Latin words <italic>longi</italic> and <italic>seta</italic>, referring to the dense, long pubescence on the pronotum and head of the species.</p></tp:treatment-sec><tp:treatment-sec sec-type="remarks" id="SECID0EMEBI"><title>Remark.</title><p>The genetic distance between this species and the remainder of the genus ranges from 9.18% to 18.74%, supporting it being a new species. The collection site of this species is close to the distribution site of <italic><tp:taxon-name><tp:taxon-name-part taxon-name-part-type="genus" reg="Epipolyphaga">Epipolyphaga</tp:taxon-name-part><tp:taxon-name-part taxon-name-part-type="species" reg="wukong">wukong</tp:taxon-name-part></tp:taxon-name></italic> Qiu, Che &amp; Wang, 2019, and there may be a sympatric distribution between them.</p></tp:treatment-sec><tp:treatment-sec><!--Section generated to contain objects referenced in tp:taxon-treatment.--><fig id="F15" position="float" orientation="portrait"><object-id xmlns:xlink="http://www.w3.org/1999/xlink" content-type="doi" xlink:type="simple">10.3897/zookeys.1211.128805.figure15</object-id><object-id xmlns:xlink="http://www.w3.org/1999/xlink" content-type="arpha" xlink:type="simple">5B4D9498-F32A-5716-9E61-79C5C83C3970</object-id><label>Figure 15.</label><caption><p>Oothecae of <italic><tp:taxon-name><tp:taxon-name-part taxon-name-part-type="genus" reg="Pseudoeupolyphaga">Pseudoeupolyphaga</tp:taxon-name-part></tp:taxon-name></italic>, lateral view (<bold>A–I</bold>) and close-up view to show the serrations (<bold>J–R</bold>) <bold>A, J</bold><italic><tp:taxon-name><tp:taxon-name-part taxon-name-part-type="genus" reg="Pseudoeupolyphaga">P.</tp:taxon-name-part><tp:taxon-name-part taxon-name-part-type="species" reg="deficiens">deficiens</tp:taxon-name-part></tp:taxon-name></italic> sp. nov. <bold>B, K</bold><italic><tp:taxon-name><tp:taxon-name-part taxon-name-part-type="genus" reg="Pseudoeupolyphaga">P.</tp:taxon-name-part><tp:taxon-name-part taxon-name-part-type="species" reg="longiseta">longiseta</tp:taxon-name-part></tp:taxon-name></italic> sp. nov. <bold>C, D, L, M</bold><italic><tp:taxon-name><tp:taxon-name-part taxon-name-part-type="genus" reg="Pseudoeupolyphaga">P.</tp:taxon-name-part><tp:taxon-name-part taxon-name-part-type="species" reg="latizona">latizona</tp:taxon-name-part></tp:taxon-name></italic> sp. nov. <bold>C, L</bold> from Caoke Village <bold>D, M</bold> from Danba County <bold>E, N</bold><italic><tp:taxon-name><tp:taxon-name-part taxon-name-part-type="genus" reg="Pseudoeupolyphaga">P.</tp:taxon-name-part><tp:taxon-name-part taxon-name-part-type="species" reg="baimaensis">baimaensis</tp:taxon-name-part></tp:taxon-name></italic> sp. nov. <bold>F, G, O, P</bold><italic><tp:taxon-name><tp:taxon-name-part taxon-name-part-type="genus" reg="Pseudoeupolyphaga">P.</tp:taxon-name-part><tp:taxon-name-part taxon-name-part-type="species" reg="pilosa">pilosa</tp:taxon-name-part></tp:taxon-name></italic> (Qiu, Che &amp; Wang, 2018) <bold>F, O</bold> from Yulong Snow Mountain <bold>G, P</bold> from Wenbi Mountain <bold>H, Q</bold><italic><tp:taxon-name><tp:taxon-name-part taxon-name-part-type="genus" reg="Pseudoeupolyphaga">P.</tp:taxon-name-part><tp:taxon-name-part taxon-name-part-type="species" reg="fengi">fengi</tp:taxon-name-part><tp:taxon-name-part taxon-name-part-type="subspecies" reg="fengi">fengi</tp:taxon-name-part></tp:taxon-name></italic> (Qiu, Che &amp; Wang, 2018) from Dahei Mountain <bold>I, R</bold><italic><tp:taxon-name><tp:taxon-name-part taxon-name-part-type="genus" reg="Pseudoeupolyphaga">P.</tp:taxon-name-part><tp:taxon-name-part taxon-name-part-type="species" reg="fusca">fusca</tp:taxon-name-part></tp:taxon-name></italic> (Chopard, 1929) from Cang Mountain. Scale bars: 0.1 cm (<bold>A–R</bold>).</p></caption><graphic xmlns:xlink="http://www.w3.org/1999/xlink" xlink:href="zookeys-1211-151_article-128805__-g015.jpg" position="float" orientation="portrait" xlink:type="simple" id="oo_1128151.jpg"><uri content-type="original_file" xlink:type="simple">https://binary.pensoft.net/fig/1128151</uri></graphic></fig><supplementary-material xmlns:xlink="http://www.w3.org/1999/xlink" id="S1" position="float" orientation="portrait" xlink:type="simple"><object-id content-type="doi" xlink:type="simple">10.3897/zookeys.1211.128805.suppl1</object-id><object-id content-type="arpha" xlink:type="simple">448BAE56-6463-546D-86F0-AF88074F5E4D</object-id><label>Supplementary material 1</label><caption><p>Female external genitalia and spermatheca of 15 species and subspecies in <italic><tp:taxon-name><tp:taxon-name-part taxon-name-part-type="genus" reg="Pseudoeupolyphaga">Pseudoeupolyphaga</tp:taxon-name-part></tp:taxon-name></italic></p></caption><statement content-type="dataType"><label>Data type</label><p>jpg</p></statement><media xlink:href="zookeys-1211-151_article-128805__-s001.jpg" mimetype="image" mime-subtype="jpeg" position="float" orientation="portrait" xlink:type="simple" id="oo_1128152.jpg"><uri content-type="original_file" xlink:type="simple">https://binary.pensoft.net/file/1128152</uri></media><permissions><license xlink:type="simple"><license-p>This dataset is made available under the Open Database License (http://opendatacommons.org/licenses/odbl/1.0/). The Open Database License (ODbL) is a license agreement intended to allow users to freely share, modify, and use this Dataset while maintaining this same freedom for others, provided that the original source and author(s) are credited.</license-p></license></permissions><attrib specific-use="authors">Wei Han, Yan-Li Che, Pei-Jun Zhang, Zong-Qing Wang</attrib></supplementary-material></tp:treatment-sec></tp:taxon-treatment>
