# Supplementary material for: ﻿New species of Eupolyphaga Chopard, 1929 and Pseudoeupolyphaga Qiu & Che, 2024 (Blattodea, Corydioidea, Corydiinae), with notes on their female genitalia
Source: Zookeys. 2024 Sep 4;1211:151–91. doi: 10.3897/zookeys.1211.128805 (PMC11391126; doi:10.3897/zookeys.1211.128805)
Supplement: XML Treatment for Pseudoeupolyphaga latizona [file zookeys.1211.128805-treatment15.xml]

<!DOCTYPE tp:taxon-treatment
  PUBLIC "-//TaxonX//DTD Taxonomic Treatment Publishing DTD v0 20100105//EN" "tax-treatment-NSO.dtd">
<tp:taxon-treatment xmlns:tp="http://www.plazi.org/taxpub"><tp:treatment-meta><kwd-group><label>Taxon classification</label><kwd>
                <named-content content-type="kingdom">Animalia</named-content>
              </kwd><kwd>
                <named-content content-type="order">Blattodea</named-content>
              </kwd><kwd>
                <named-content content-type="family">Corydiidae</named-content>
              </kwd></kwd-group><mixed-citation publication-type="journal"><person-group><name><surname>Han</surname><given-names>Wei</given-names></name><name><surname>Che</surname><given-names>Yan-Li</given-names></name><name><surname>Zhang</surname><given-names>Pei-Jun</given-names></name><name><surname>Wang</surname><given-names>Zong-Qing</given-names></name></person-group><article-title>﻿New species of <italic><tp:taxon-name><tp:taxon-name-part taxon-name-part-type="genus" reg="Eupolyphaga">Eupolyphaga</tp:taxon-name-part></tp:taxon-name></italic> Chopard, 1929 and <italic><tp:taxon-name><tp:taxon-name-part taxon-name-part-type="genus" reg="Pseudoeupolyphaga">Pseudoeupolyphaga</tp:taxon-name-part></tp:taxon-name></italic> Qiu &amp; Che, 2024 (<tp:taxon-name><tp:taxon-name-part taxon-name-part-type="order">Blattodea</tp:taxon-name-part></tp:taxon-name>, <tp:taxon-name><tp:taxon-name-part taxon-name-part-type="superfamily">Corydioidea</tp:taxon-name-part></tp:taxon-name>, <tp:taxon-name><tp:taxon-name-part taxon-name-part-type="subfamily">Corydiinae</tp:taxon-name-part></tp:taxon-name>), with notes on their female genitalia</article-title><source>Zookeys</source><day>04</day><month>09</month><year>2024</year><volume>1211</volume><fpage>151</fpage><lpage>191</lpage><pub-id pub-id-type="doi">10.3897/zookeys.1211.128805</pub-id></mixed-citation></tp:treatment-meta><tp:nomenclature><label>﻿</label><tp:taxon-name>
              <object-id xmlns:xlink="http://www.w3.org/1999/xlink" content-type="arpha" xlink:type="simple">871A5165-EC7A-5754-B4EC-DB9D437B67BA</object-id>
              <tp:taxon-name-part taxon-name-part-type="genus" reg="Pseudoeupolyphaga">Pseudoeupolyphaga</tp:taxon-name-part>
              <tp:taxon-name-part taxon-name-part-type="species" reg="latizona">latizona</tp:taxon-name-part>
              <object-id xmlns:xlink="http://www.w3.org/1999/xlink" content-type="zoobank" xlink:type="simple">https://zoobank.org/6813330E-1E3B-4BBD-8189-DEBAA9C9FED4</object-id>
            </tp:taxon-name><tp:taxon-authority>Han, Che &amp; Wang</tp:taxon-authority><tp:taxon-status xmlns:xlink="http://www.w3.org/1999/xlink" xlink:type="simple">sp. nov.</tp:taxon-status><xref ref-type="fig" rid="F11">Figs 11A–R</xref><xref ref-type="fig" rid="F15">, 15C, D, L, M</xref></tp:nomenclature><tp:treatment-sec sec-type="type material" id="SECID0EPGBI"><title>Type material.</title><p><bold><italic>Holotype</italic></bold>: China • male; Sichuan Province, Yaan City, Shimian County, Caoke Village; 20 Jul. 2022; Wei Han, Xin-Xing Luo leg. <bold><italic>Paratypes</italic></bold>: China • 1 female, 5 nymphs &amp; some oothecae, same collection data as holotype • 4 males; Sichuan Province, Ganzi Prefecture, Danba County; 12 Jul. 2017; Jian-Yue Qiu, Hao Xu leg • 1 male; Sichuan Province, Ganzi Prefecture, Danba County, Jiaju Zangzhai; 12 Jul. 2017; Hao Xu, Jian-Yue Qiu leg • 2 males; Sichuan Province, Ganzi Prefecture, Danba County, Zhanggu Town, Baiga Mountain; 14 Jun. 2013; Li He leg • 1 female, 3 nymphs, 3 oothecae; Sichuan Province, Ganzi Prefecture, Danba County, Zhanggu Town, Baiga Mountain; Oct. 2016; Jian-Yue Qiu leg • 1 female, 2 nymphs, 5 oothecae; Sichuan Province, Ganzi Prefecture, Danba County; 20 Feb. 2017; Jian-Yue Qiu leg • 1 male; Sichuan Province, Ganzi Prefecture, Danba County, Zhanggu Town, Baiga Mountain; 14 Jun. 2013; Li He leg • 4 nymphs, 1 ootheca; Sichuan Province, Ganzi Prefecture, Danba County, Zhanggu Town, Baiga Mountain; Feb. 2017; Lu Qiu leg.</p></tp:treatment-sec><tp:treatment-sec sec-type="diagnosis" id="SECID0E4GBI"><title>Diagnosis.</title><p>The male of this species resembles the newly described species <italic><tp:taxon-name><tp:taxon-name-part taxon-name-part-type="genus" reg="Pseudoeupolyphaga">P.</tp:taxon-name-part><tp:taxon-name-part taxon-name-part-type="species" reg="baimaensis">baimaensis</tp:taxon-name-part></tp:taxon-name></italic> sp. nov., but differs in having denser markings on the tegmina, darker abdominal coloration, and more distinct boundaries of yellow-black abdominal markings. The female of this species has slightly smaller ocelli compared to the latter. Additionally, the serrations of the ootheca of this species are very weak, whereas those of <italic><tp:taxon-name><tp:taxon-name-part taxon-name-part-type="genus" reg="Pseudoeupolyphaga">P.</tp:taxon-name-part><tp:taxon-name-part taxon-name-part-type="species" reg="baimaensis">baimaensis</tp:taxon-name-part></tp:taxon-name></italic> sp. nov. are slightly stronger.</p></tp:treatment-sec><tp:treatment-sec sec-type="description" id="SECID0EZHBI"><title>Description.</title><p><bold>Holotype. <italic>Measurements</italic> (mm).</bold> Overall length (including tegmen): 33.70; body length: 20.94; body width (tegmina not included): 11.54; tegmen length × width: 29.29 × 9.91; pronotum length × width: 9.19 × 5.39.</p><p><bold><italic>Coloration</italic>.</bold> Pronotum dark yellowish brown, covered with short yellowish setae. Anterior margin white (Fig. <xref ref-type="fig" rid="F11">11A, K</xref>). Maculae in tegmina and hind wings blackish brown (Fig. <xref ref-type="fig" rid="F11">11A, B</xref>). Eyes, vertex, and spaces between ocelli black. Ocelli and antennal sockets white. Post-clypeus dark yellowish brown. Ante-clypeus pale yellow. Base of labrum white, rest yellowish brown. Labial palpi and maxillary palpi yellowish brown, connections white (Fig. <xref ref-type="fig" rid="F11">11B, M</xref>). Legs yellowish brown, tibia and spines dark yellowish brown. Pulvilli and arolia white. Sterna yellow, margins, middle and distal part with black markings (Fig. <xref ref-type="fig" rid="F11">11B</xref>).</p><fig id="F11" position="float" orientation="portrait"><object-id xmlns:xlink="http://www.w3.org/1999/xlink" content-type="doi" xlink:type="simple">10.3897/zookeys.1211.128805.figure11</object-id><object-id xmlns:xlink="http://www.w3.org/1999/xlink" content-type="arpha" xlink:type="simple">02CAB9C5-169D-5118-8A43-E723F69DCE38</object-id><label>Figure 11.</label><caption><p><italic><tp:taxon-name><tp:taxon-name-part taxon-name-part-type="genus" reg="Pseudoeupolyphaga">Pseudoeupolyphaga</tp:taxon-name-part><tp:taxon-name-part taxon-name-part-type="species" reg="latizona">latizona</tp:taxon-name-part></tp:taxon-name></italic> Han, Che &amp; Wang, sp. nov. <bold>A, B, K, M, O–R</bold> male holotype (Shimian County) <bold>C–F</bold> male paratype (Danba County) <bold>G, H, L, N</bold> female paratype (Shimian County) <bold>I, J</bold> female paratype (Danba County) <bold>A</bold> habitus, dorsal view <bold>B</bold> habitus, ventral view <bold>C</bold> habitus, dorsal view <bold>D</bold> habitus, ventral view <bold>E</bold> habitus, dorsal view <bold>F</bold> habitus, ventral view <bold>G</bold> habitus, dorsal view <bold>H</bold> habitus, ventral view <bold>I</bold> habitus, dorsal view <bold>J</bold> habitus, ventral view <bold>K</bold> pronotum, dorsal view <bold>L</bold> pronotum, dorsal view <bold>M</bold> head, ventral view <bold>N</bold> head, ventral view <bold>O</bold> supra-anal plate, ventral view <bold>P</bold> subgenital plate, ventral view <bold>Q</bold> genitalia, dorsal view <bold>R</bold> right phallomere, right-ventral view. Scale bars: 1.0 cm (<bold>A–J</bold>); 0.2 cm (<bold>K–N</bold>); 0.1 cm (<bold>O–R</bold>).</p></caption><graphic xmlns:xlink="http://www.w3.org/1999/xlink" xlink:href="zookeys-1211-151_article-128805__-g011.jpg" position="float" orientation="portrait" xlink:type="simple" id="oo_1128147.jpg"><uri content-type="original_file" xlink:type="simple">https://binary.pensoft.net/fig/1128147</uri></graphic></fig><p><bold><italic>Body</italic>. <italic>Head</italic></bold>: Sub-rounded, nearly completely hidden under pronotum. Eyes and ocelli developed. Ocelli ridge narrow, with a row of setae on the upper edge. A dimple present between the ocelli. Interocular space nearly equal to the distance between ocelli, and both narrower than the distance between antennal sockets. Clypeus developed (Fig. <xref ref-type="fig" rid="F11">11M</xref>). <bold><italic>Pronotum</italic></bold>: Transverse oval, widest near the middle. Densely covered with setae on surface, with symmetrical stripes in the middle. Anterior whitish margin greatly broad, clearly delineated from the yellowish-brown areas (Fig. <xref ref-type="fig" rid="F11">11K</xref>). <bold><italic>Tegmina and hind wings</italic></bold>: Densely covered with maculae, most of maculae small (Fig. <xref ref-type="fig" rid="F11">11A</xref>). <bold><italic>Legs</italic></bold>: Slender, front femur type C<sub>1</sub>. Pulvilli and arolia present. <bold><italic>Abdomen</italic></bold>: Supra-anal plate transverse, narrow and pubescent, posterior margin slightly protruded medially. Paraprocts simple. Hind margin of subgenital plate densely covered with setae, slightly asymmetrical, middle part slightly concave. Styli long (Fig. <xref ref-type="fig" rid="F11">11O, P</xref>). <bold><italic>Genitalia</italic></bold>: The left protuberance of L1 robust, two posterior lobes and terminal protrusion strong. L2 arched. Genital hook (L3) straight, the hook small. L4M broad lamellate. Pda and paa developed, protrusions long. L8 irregular, subtriangular. R1M expanded terminally. R1L elongate, banded. R2 divided into two chunks. R3 broadly concave (Fig. <xref ref-type="fig" rid="F11">11Q, R</xref>).</p><p><bold>Female paratype (same locality as holotype).</bold> Body length: 24.12 mm; body width: 16.33 mm; pronotum length × width: 11.81 × 6.85 mm.</p><p><bold><italic>Coloration</italic>.</bold> Terga yellowish brown to blackish brown (Fig. <xref ref-type="fig" rid="F11">11G, I</xref>). Vertex and eyes black. Ocelli yellow. Antennae yellowish brown. Antennal sockets, base of labrum and two sides of ante-clypeus white. Middle of ante-clypeus yellow. Post-clypeus and middle of labrum reddish brown. Distal part of labrum black. Legs dark yellowish brown to reddish brown, spines reddish brown to black. Sterna reddish brown to black (Fig. <xref ref-type="fig" rid="F11">11H, J</xref>).</p><p><bold><italic>Body</italic>.</bold> The widest point of pronotum near the hind margin, middle area with symmetrical dark stripe. Anterior whitish margin absent (Fig. <xref ref-type="fig" rid="F11">11L</xref>). Ocelli degraded to two spots. Interocular space almost equal to the distance between ocelli, both narrower than the distance between antennal sockets (Fig. <xref ref-type="fig" rid="F11">11N</xref>). Front femur type C<sub>1</sub>. Arolia and pulvilli absent. Posterior margin of supra-anal plate protruded, slightly emarginated medially. Cerci short and robust, not exceeding posterior margin of supra-anal plate. Posterior margin of subgenital plate protruding medially (Figs <xref ref-type="fig" rid="F11">11G–J</xref>, Suppl. material <xref ref-type="supplementary-material" rid="S1">1</xref>: fig. S1D).</p><p><bold>Nymph.</bold> Similar to the female, a little paler in color.</p><p><bold>Ootheca.</bold> Dark reddish brown to black. Surface with densely parallel longitudinal lines. Serrations of keel very weak. No respiratory canals (Fig. <xref ref-type="fig" rid="F15">15C, D, L, M</xref>).</p></tp:treatment-sec><tp:treatment-sec sec-type="etymology" id="SECID0EKOBI"><title>Etymology.</title><p>The species epithet is derived from a combination of the Latin words <italic>latus</italic> and <italic>zona</italic>, which refers to the broad anterior whitish margin on the pronotum of the male.</p></tp:treatment-sec><tp:treatment-sec sec-type="remarks" id="SECID0EUOBI"><title>Remark.</title><p>Samples from Danba County were previously identified as <italic><tp:taxon-name><tp:taxon-name-part taxon-name-part-type="genus" reg="Polyphaga">P.</tp:taxon-name-part><tp:taxon-name-part taxon-name-part-type="species" reg="yunnanensis">yunnanensis</tp:taxon-name-part></tp:taxon-name></italic> (<xref ref-type="bibr" rid="B23">Qiu et al. 2018</xref>). However, their tegmina maculae are significantly denser than those of <italic><tp:taxon-name><tp:taxon-name-part taxon-name-part-type="genus" reg="Polyphaga">P.</tp:taxon-name-part><tp:taxon-name-part taxon-name-part-type="species" reg="yunnanensis">yunnanensis</tp:taxon-name-part></tp:taxon-name></italic>. There are some differences between samples from Shimian County and Danba County: the former has a darker body coloration and dense but separate tegmina maculae, while the latter has a paler body coloration and with some fused maculae in tegmina. We also found a recently emerged male individual with dense but scattered forewing maculae and a yellowish-white abdomen (Fig. <xref ref-type="fig" rid="F11">11E, F</xref>). The genetic distance between the samples from Shimian County and Danba County of this species is 4.75%, leading to their designation as conspecific. Furthermore, the genetic distance between this species and members of the rest of the genus ranges from 12.92% to 20.90%, providing further support for its classification as a new species.</p></tp:treatment-sec><tp:treatment-sec><!--Section generated to contain objects referenced in tp:taxon-treatment.--><fig id="F15" position="float" orientation="portrait"><object-id xmlns:xlink="http://www.w3.org/1999/xlink" content-type="doi" xlink:type="simple">10.3897/zookeys.1211.128805.figure15</object-id><object-id xmlns:xlink="http://www.w3.org/1999/xlink" content-type="arpha" xlink:type="simple">5B4D9498-F32A-5716-9E61-79C5C83C3970</object-id><label>Figure 15.</label><caption><p>Oothecae of <italic><tp:taxon-name><tp:taxon-name-part taxon-name-part-type="genus" reg="Pseudoeupolyphaga">Pseudoeupolyphaga</tp:taxon-name-part></tp:taxon-name></italic>, lateral view (<bold>A–I</bold>) and close-up view to show the serrations (<bold>J–R</bold>) <bold>A, J</bold><italic><tp:taxon-name><tp:taxon-name-part taxon-name-part-type="genus" reg="Pseudoeupolyphaga">P.</tp:taxon-name-part><tp:taxon-name-part taxon-name-part-type="species" reg="deficiens">deficiens</tp:taxon-name-part></tp:taxon-name></italic> sp. nov. <bold>B, K</bold><italic><tp:taxon-name><tp:taxon-name-part taxon-name-part-type="genus" reg="Pseudoeupolyphaga">P.</tp:taxon-name-part><tp:taxon-name-part taxon-name-part-type="species" reg="longiseta">longiseta</tp:taxon-name-part></tp:taxon-name></italic> sp. nov. <bold>C, D, L, M</bold><italic><tp:taxon-name><tp:taxon-name-part taxon-name-part-type="genus" reg="Pseudoeupolyphaga">P.</tp:taxon-name-part><tp:taxon-name-part taxon-name-part-type="species" reg="latizona">latizona</tp:taxon-name-part></tp:taxon-name></italic> sp. nov. <bold>C, L</bold> from Caoke Village <bold>D, M</bold> from Danba County <bold>E, N</bold><italic><tp:taxon-name><tp:taxon-name-part taxon-name-part-type="genus" reg="Pseudoeupolyphaga">P.</tp:taxon-name-part><tp:taxon-name-part taxon-name-part-type="species" reg="baimaensis">baimaensis</tp:taxon-name-part></tp:taxon-name></italic> sp. nov. <bold>F, G, O, P</bold><italic><tp:taxon-name><tp:taxon-name-part taxon-name-part-type="genus" reg="Pseudoeupolyphaga">P.</tp:taxon-name-part><tp:taxon-name-part taxon-name-part-type="species" reg="pilosa">pilosa</tp:taxon-name-part></tp:taxon-name></italic> (Qiu, Che &amp; Wang, 2018) <bold>F, O</bold> from Yulong Snow Mountain <bold>G, P</bold> from Wenbi Mountain <bold>H, Q</bold><italic><tp:taxon-name><tp:taxon-name-part taxon-name-part-type="genus" reg="Pseudoeupolyphaga">P.</tp:taxon-name-part><tp:taxon-name-part taxon-name-part-type="species" reg="fengi">fengi</tp:taxon-name-part><tp:taxon-name-part taxon-name-part-type="subspecies" reg="fengi">fengi</tp:taxon-name-part></tp:taxon-name></italic> (Qiu, Che &amp; Wang, 2018) from Dahei Mountain <bold>I, R</bold><italic><tp:taxon-name><tp:taxon-name-part taxon-name-part-type="genus" reg="Pseudoeupolyphaga">P.</tp:taxon-name-part><tp:taxon-name-part taxon-name-part-type="species" reg="fusca">fusca</tp:taxon-name-part></tp:taxon-name></italic> (Chopard, 1929) from Cang Mountain. Scale bars: 0.1 cm (<bold>A–R</bold>).</p></caption><graphic xmlns:xlink="http://www.w3.org/1999/xlink" xlink:href="zookeys-1211-151_article-128805__-g015.jpg" position="float" orientation="portrait" xlink:type="simple" id="oo_1128151.jpg"><uri content-type="original_file" xlink:type="simple">https://binary.pensoft.net/fig/1128151</uri></graphic></fig><supplementary-material xmlns:xlink="http://www.w3.org/1999/xlink" id="S1" position="float" orientation="portrait" xlink:type="simple"><object-id content-type="doi" xlink:type="simple">10.3897/zookeys.1211.128805.suppl1</object-id><object-id content-type="arpha" xlink:type="simple">448BAE56-6463-546D-86F0-AF88074F5E4D</object-id><label>Supplementary material 1</label><caption><p>Female external genitalia and spermatheca of 15 species and subspecies in <italic><tp:taxon-name><tp:taxon-name-part taxon-name-part-type="genus" reg="Pseudoeupolyphaga">Pseudoeupolyphaga</tp:taxon-name-part></tp:taxon-name></italic></p></caption><statement content-type="dataType"><label>Data type</label><p>jpg</p></statement><media xlink:href="zookeys-1211-151_article-128805__-s001.jpg" mimetype="image" mime-subtype="jpeg" position="float" orientation="portrait" xlink:type="simple" id="oo_1128152.jpg"><uri content-type="original_file" xlink:type="simple">https://binary.pensoft.net/file/1128152</uri></media><permissions><license xlink:type="simple"><license-p>This dataset is made available under the Open Database License (http://opendatacommons.org/licenses/odbl/1.0/). The Open Database License (ODbL) is a license agreement intended to allow users to freely share, modify, and use this Dataset while maintaining this same freedom for others, provided that the original source and author(s) are credited.</license-p></license></permissions><attrib specific-use="authors">Wei Han, Yan-Li Che, Pei-Jun Zhang, Zong-Qing Wang</attrib></supplementary-material></tp:treatment-sec><ref-list><ref id="B23"><mixed-citation xmlns:xlink="http://www.w3.org/1999/xlink" xlink:type="simple"><person-group><name name-style="western"><surname>Qiu</surname><given-names>L</given-names></name><name name-style="western"><surname>Che</surname><given-names>YL</given-names></name><name name-style="western"><surname>Wang</surname><given-names>ZQ</given-names></name></person-group> (<year>2018</year>) <article-title>A taxonomic study of <italic><tp:taxon-name><tp:taxon-name-part taxon-name-part-type="genus">Eupolyphaga</tp:taxon-name-part></tp:taxon-name></italic> Chopard, 1929 (<tp:taxon-name><tp:taxon-name-part taxon-name-part-type="order">Blattodea</tp:taxon-name-part></tp:taxon-name>: <tp:taxon-name><tp:taxon-name-part taxon-name-part-type="family">Corydiidae</tp:taxon-name-part></tp:taxon-name>: <tp:taxon-name><tp:taxon-name-part taxon-name-part-type="subfamily">Corydiinae</tp:taxon-name-part></tp:taxon-name>).</article-title><source>Zootaxa</source><volume>4506</volume>: <fpage>1</fpage>–<lpage>68</lpage>. <ext-link xlink:href="10.11646/zootaxa.4506.1.1" ext-link-type="doi" xlink:type="simple">https://doi.org/10.11646/zootaxa.4506.1.1</ext-link></mixed-citation></ref></ref-list></tp:taxon-treatment>
