# Supplementary material for: ﻿New species of Eupolyphaga Chopard, 1929 and Pseudoeupolyphaga Qiu & Che, 2024 (Blattodea, Corydioidea, Corydiinae), with notes on their female genitalia
Source: Zookeys. 2024 Sep 4;1211:151–91. doi: 10.3897/zookeys.1211.128805 (PMC11391126; doi:10.3897/zookeys.1211.128805)
Supplement: XML Treatment for Pseudoeupolyphaga baimaensis [file zookeys.1211.128805-treatment16.xml]

<!DOCTYPE tp:taxon-treatment
  PUBLIC "-//TaxonX//DTD Taxonomic Treatment Publishing DTD v0 20100105//EN" "tax-treatment-NSO.dtd">
<tp:taxon-treatment xmlns:tp="http://www.plazi.org/taxpub"><tp:treatment-meta><kwd-group><label>Taxon classification</label><kwd>
                <named-content content-type="kingdom">Animalia</named-content>
              </kwd><kwd>
                <named-content content-type="order">Blattodea</named-content>
              </kwd><kwd>
                <named-content content-type="family">Corydiidae</named-content>
              </kwd></kwd-group><mixed-citation publication-type="journal"><person-group><name><surname>Han</surname><given-names>Wei</given-names></name><name><surname>Che</surname><given-names>Yan-Li</given-names></name><name><surname>Zhang</surname><given-names>Pei-Jun</given-names></name><name><surname>Wang</surname><given-names>Zong-Qing</given-names></name></person-group><article-title>﻿New species of <italic><tp:taxon-name><tp:taxon-name-part taxon-name-part-type="genus" reg="Eupolyphaga">Eupolyphaga</tp:taxon-name-part></tp:taxon-name></italic> Chopard, 1929 and <italic><tp:taxon-name><tp:taxon-name-part taxon-name-part-type="genus" reg="Pseudoeupolyphaga">Pseudoeupolyphaga</tp:taxon-name-part></tp:taxon-name></italic> Qiu &amp; Che, 2024 (<tp:taxon-name><tp:taxon-name-part taxon-name-part-type="order">Blattodea</tp:taxon-name-part></tp:taxon-name>, <tp:taxon-name><tp:taxon-name-part taxon-name-part-type="superfamily">Corydioidea</tp:taxon-name-part></tp:taxon-name>, <tp:taxon-name><tp:taxon-name-part taxon-name-part-type="subfamily">Corydiinae</tp:taxon-name-part></tp:taxon-name>), with notes on their female genitalia</article-title><source>Zookeys</source><day>04</day><month>09</month><year>2024</year><volume>1211</volume><fpage>151</fpage><lpage>191</lpage><pub-id pub-id-type="doi">10.3897/zookeys.1211.128805</pub-id></mixed-citation></tp:treatment-meta><tp:nomenclature><label>﻿</label><tp:taxon-name>
              <object-id xmlns:xlink="http://www.w3.org/1999/xlink" content-type="arpha" xlink:type="simple">D9130C9C-C7F6-58D3-BF72-9377DC1BDF54</object-id>
              <tp:taxon-name-part taxon-name-part-type="genus" reg="Pseudoeupolyphaga">Pseudoeupolyphaga</tp:taxon-name-part>
              <tp:taxon-name-part taxon-name-part-type="species" reg="baimaensis">baimaensis</tp:taxon-name-part>
              <object-id xmlns:xlink="http://www.w3.org/1999/xlink" content-type="zoobank" xlink:type="simple">https://zoobank.org/74F84569-2690-4C2A-A13F-64E02FEB3CB4</object-id>
            </tp:taxon-name><tp:taxon-authority>Han, Che &amp; Wang</tp:taxon-authority><tp:taxon-status xmlns:xlink="http://www.w3.org/1999/xlink" xlink:type="simple">sp. nov.</tp:taxon-status><xref ref-type="fig" rid="F12">Figs 12A–L</xref><xref ref-type="fig" rid="F15">, 15E, N</xref></tp:nomenclature><tp:treatment-sec sec-type="type material" id="SECID0EKRBI"><title>Type material.</title><p><bold><italic>Holotype</italic></bold>: China • male; Sichuan Province, Mianyang City, Pingwu County, Baima Village; 4 Aug. 2019; Lu Qiu leg. <bold><italic>Paratype</italic></bold>: China • 1 female, same collection data as holotype.</p></tp:treatment-sec><tp:treatment-sec sec-type="material" id="SECID0EYRBI"><title>Other material examined.</title><p>China • 10 oothecae; same collection data as holotype.</p></tp:treatment-sec><tp:treatment-sec sec-type="diagnosis" id="SECID0E4RBI"><title>Diagnosis.</title><p>The male of this species resembles <italic><tp:taxon-name><tp:taxon-name-part taxon-name-part-type="genus" reg="Pseudoeupolyphaga">P.</tp:taxon-name-part><tp:taxon-name-part taxon-name-part-type="species" reg="latizona">latizona</tp:taxon-name-part></tp:taxon-name></italic> sp. nov., but differs in having sparser markings on the tegmina, paler abdominal coloration, and less distinct boundaries of yellow-black abdominal markings. The female of this species has slightly larger ocelli compared to the latter. Additionally, the serrations of the ootheca of this species are slightly stronger than those of <italic><tp:taxon-name><tp:taxon-name-part taxon-name-part-type="genus" reg="Pseudoeupolyphaga">P.</tp:taxon-name-part><tp:taxon-name-part taxon-name-part-type="species" reg="latizona">latizona</tp:taxon-name-part></tp:taxon-name></italic> sp. nov.</p></tp:treatment-sec><tp:treatment-sec sec-type="description" id="SECID0EZSBI"><title>Description.</title><p><bold>Male holotype. <italic>Measurements</italic> (mm).</bold> Overall length (including tegmen): 35.51; body length: 23.39; body width (tegmina not included): 11.53; tegmen length × width: 30.00 × 9.40; pronotum length × width: 10.28 × 5.91.</p><p><bold><italic>Coloration</italic>.</bold> Pronotum yellowish brown, anterior margin white. Tegmina and hind wings pale yellow, maculae blackish brown (Fig. <xref ref-type="fig" rid="F12">12A, E</xref>). Eyes, vertex, and spaces between ocelli black. Ocelli and ante-clypeus yellowish white. Antennal sockets white. Antennal sockets, post-clypeus, and labrum yellowish brown. Labial palpi and maxillary palpi yellowish brown, distal part and connections white (Fig. <xref ref-type="fig" rid="F12">12G</xref>). Legs yellowish brown, spines and outside of tibia dark yellowish brown to black. Pulvilli and arolia white. Sterna dark yellowish brown, margins and distal part black (Fig. <xref ref-type="fig" rid="F12">12B</xref>).</p><fig id="F12" position="float" orientation="portrait"><object-id xmlns:xlink="http://www.w3.org/1999/xlink" content-type="doi" xlink:type="simple">10.3897/zookeys.1211.128805.figure12</object-id><object-id xmlns:xlink="http://www.w3.org/1999/xlink" content-type="arpha" xlink:type="simple">F1B977B9-EE22-5B9A-BA5E-3ECF5AD579C4</object-id><label>Figure 12.</label><caption><p><italic><tp:taxon-name><tp:taxon-name-part taxon-name-part-type="genus" reg="Pseudoeupolyphaga">Pseudoeupolyphaga</tp:taxon-name-part><tp:taxon-name-part taxon-name-part-type="species" reg="baimaensis">baimaensis</tp:taxon-name-part></tp:taxon-name></italic> Han, Che &amp; Wang, sp. nov. <bold>A, B, E, G, I–L</bold> male holotype <bold>C, D, F, H</bold> female paratype. <bold>A</bold> habitus, dorsal view <bold>B</bold> habitus, ventral view <bold>C</bold> habitus, dorsal view <bold>D</bold> habitus, ventral view <bold>E</bold> pronotum, dorsal view <bold>F</bold> pronotum, dorsal view <bold>G</bold> head, ventral view <bold>H</bold> head, ventral view <bold>I</bold> supra-anal plate, ventral view <bold>J</bold> subgenital plate, ventral view <bold>K</bold> genitalia, dorsal view <bold>L</bold> right phallomere, right-ventral view. Scale bars: 1.0 cm (<bold>A–D</bold>); 0.2 cm (<bold>E–H</bold>); 0.1 cm (<bold>I–L</bold>).</p></caption><graphic xmlns:xlink="http://www.w3.org/1999/xlink" xlink:href="zookeys-1211-151_article-128805__-g012.jpg" position="float" orientation="portrait" xlink:type="simple" id="oo_1128148.jpg"><uri content-type="original_file" xlink:type="simple">https://binary.pensoft.net/fig/1128148</uri></graphic></fig><p><bold><italic>Body</italic>. <italic>Head</italic></bold>: Sub-rounded, nearly completely hidden under pronotum. Eyes and ocelli developed. Ocelli ridge indistinct, with a row of setae on the upper edge. Interocular space nearly equal to the distance between ocelli, and both narrower than the distance between antennal sockets. Clypeus developed (Fig. <xref ref-type="fig" rid="F12">12G</xref>). <bold><italic>Pronotum</italic></bold>: Transverse oval, widest near the middle. Densely covered with setae and pubescence, middle part with symmetrical stripe. Anterior whitish margin greatly broad and clearly delineated from yellowish brown areas (Fig. <xref ref-type="fig" rid="F12">12E</xref>). <bold><italic>Tegmina and hind wings</italic></bold>: Densely covered with small maculae, maculae fused near the base (Fig. <xref ref-type="fig" rid="F12">12A</xref>). <bold><italic>Legs</italic></bold>: Slender, front femur type C<sub>1</sub>. Pulvilli and arolia present (Fig. <xref ref-type="fig" rid="F12">12B</xref>). <bold><italic>Abdomen</italic></bold>: Supra-anal plate transverse, narrow and pubescent, posterior margin slightly protruded medially. Paraprocts simple. Hind margin of subgenital plate flat, densely covered with setae. Styli columnar (Fig. <xref ref-type="fig" rid="F12">12I, J</xref>). <bold><italic>Genitalia</italic></bold>: L1 weakly sclerotized, anterior protrusion round, the left protuberance robust, two posterior lobes curved. L2 arched, terminal round. Genital hook (L3) curved in the middle. L4M broad lamellate. Pda and paa developed, protrusions long. L8 long and narrow, flaky. R1M widely expanded at terminal part. R1L elongate, banded. R2 divided into two chunks. R3 broadly concave (Fig. <xref ref-type="fig" rid="F12">12K, L</xref>).</p><p><bold>Female paratype.</bold> Body length: 25.19 mm; body width: 16.01 mm; pronotum length × width: 9.29 × 5.09 mm.</p><p><bold><italic>Coloration</italic>.</bold> Terga blackish brown. Vertex, eyes, space between ocelli and post-clypeus black. Ocelli and antennae yellowish brown. Ante-clypeus and base of labrum yellowish white. Middle and distal part of labrum yellowish brown. Legs dark yellowish brown to black, spines black. Sterna nearly black, dark yellowish brown in most of central areas (Fig. <xref ref-type="fig" rid="F12">12C, D, H</xref>).</p><p><bold><italic>Body</italic>.</bold> The widest point of pronotum near the hind margin, middle part with symmetrical black stripe. Anterior whitish margin absent (Fig. <xref ref-type="fig" rid="F12">12F</xref>). Ocelli degraded to two spots. Interocular space almost equal to the distance between ocelli, both narrower than the distance between antennal sockets (Fig. <xref ref-type="fig" rid="F8">8H</xref>). Front femur type C<sub>1</sub>. Arolia and pulvilli absent. Posterior margin of supra-anal plate protruded, emarginated medially. Cerci short, not exceeding posterior margin of supra-anal plate. Posterior margin of subgenital plate protruded, emarginated medially (Figs <xref ref-type="fig" rid="F12">12C, D</xref>, Suppl. material <xref ref-type="supplementary-material" rid="S1">1</xref>: fig. S1E).</p><p><bold>Nymph.</bold> Unknown.</p><p><bold>Ootheca.</bold> Yellowish brown. Surface with parallel longitudinal lines. Serrations of keel weak, terminal blunt. No respiratory canals (Fig. <xref ref-type="fig" rid="F15">15E, N</xref>).</p></tp:treatment-sec><tp:treatment-sec sec-type="etymology" id="SECID0EWYBI"><title>Etymology.</title><p>The species epithet is derived from the type locality, Baima Village, in Pingwu County, Mianyang City, Sichuan Province.</p></tp:treatment-sec><tp:treatment-sec sec-type="remarks" id="SECID0E2YBI"><title>Remark.</title><p>The genetic distance between this species and the remaining members of the genus ranges from 12.92% to 19.70%, providing support for its classification as a new species.</p></tp:treatment-sec><tp:treatment-sec><!--Section generated to contain objects referenced in tp:taxon-treatment.--><fig id="F15" position="float" orientation="portrait"><object-id xmlns:xlink="http://www.w3.org/1999/xlink" content-type="doi" xlink:type="simple">10.3897/zookeys.1211.128805.figure15</object-id><object-id xmlns:xlink="http://www.w3.org/1999/xlink" content-type="arpha" xlink:type="simple">5B4D9498-F32A-5716-9E61-79C5C83C3970</object-id><label>Figure 15.</label><caption><p>Oothecae of <italic><tp:taxon-name><tp:taxon-name-part taxon-name-part-type="genus" reg="Pseudoeupolyphaga">Pseudoeupolyphaga</tp:taxon-name-part></tp:taxon-name></italic>, lateral view (<bold>A–I</bold>) and close-up view to show the serrations (<bold>J–R</bold>) <bold>A, J</bold><italic><tp:taxon-name><tp:taxon-name-part taxon-name-part-type="genus" reg="Pseudoeupolyphaga">P.</tp:taxon-name-part><tp:taxon-name-part taxon-name-part-type="species" reg="deficiens">deficiens</tp:taxon-name-part></tp:taxon-name></italic> sp. nov. <bold>B, K</bold><italic><tp:taxon-name><tp:taxon-name-part taxon-name-part-type="genus" reg="Pseudoeupolyphaga">P.</tp:taxon-name-part><tp:taxon-name-part taxon-name-part-type="species" reg="longiseta">longiseta</tp:taxon-name-part></tp:taxon-name></italic> sp. nov. <bold>C, D, L, M</bold><italic><tp:taxon-name><tp:taxon-name-part taxon-name-part-type="genus" reg="Pseudoeupolyphaga">P.</tp:taxon-name-part><tp:taxon-name-part taxon-name-part-type="species" reg="latizona">latizona</tp:taxon-name-part></tp:taxon-name></italic> sp. nov. <bold>C, L</bold> from Caoke Village <bold>D, M</bold> from Danba County <bold>E, N</bold><italic><tp:taxon-name><tp:taxon-name-part taxon-name-part-type="genus" reg="Pseudoeupolyphaga">P.</tp:taxon-name-part><tp:taxon-name-part taxon-name-part-type="species" reg="baimaensis">baimaensis</tp:taxon-name-part></tp:taxon-name></italic> sp. nov. <bold>F, G, O, P</bold><italic><tp:taxon-name><tp:taxon-name-part taxon-name-part-type="genus" reg="Pseudoeupolyphaga">P.</tp:taxon-name-part><tp:taxon-name-part taxon-name-part-type="species" reg="pilosa">pilosa</tp:taxon-name-part></tp:taxon-name></italic> (Qiu, Che &amp; Wang, 2018) <bold>F, O</bold> from Yulong Snow Mountain <bold>G, P</bold> from Wenbi Mountain <bold>H, Q</bold><italic><tp:taxon-name><tp:taxon-name-part taxon-name-part-type="genus" reg="Pseudoeupolyphaga">P.</tp:taxon-name-part><tp:taxon-name-part taxon-name-part-type="species" reg="fengi">fengi</tp:taxon-name-part><tp:taxon-name-part taxon-name-part-type="subspecies" reg="fengi">fengi</tp:taxon-name-part></tp:taxon-name></italic> (Qiu, Che &amp; Wang, 2018) from Dahei Mountain <bold>I, R</bold><italic><tp:taxon-name><tp:taxon-name-part taxon-name-part-type="genus" reg="Pseudoeupolyphaga">P.</tp:taxon-name-part><tp:taxon-name-part taxon-name-part-type="species" reg="fusca">fusca</tp:taxon-name-part></tp:taxon-name></italic> (Chopard, 1929) from Cang Mountain. Scale bars: 0.1 cm (<bold>A–R</bold>).</p></caption><graphic xmlns:xlink="http://www.w3.org/1999/xlink" xlink:href="zookeys-1211-151_article-128805__-g015.jpg" position="float" orientation="portrait" xlink:type="simple" id="oo_1128151.jpg"><uri content-type="original_file" xlink:type="simple">https://binary.pensoft.net/fig/1128151</uri></graphic></fig><fig id="F8" position="float" orientation="portrait"><object-id xmlns:xlink="http://www.w3.org/1999/xlink" content-type="doi" xlink:type="simple">10.3897/zookeys.1211.128805.figure8</object-id><object-id xmlns:xlink="http://www.w3.org/1999/xlink" content-type="arpha" xlink:type="simple">129A8083-6763-5D0B-90F6-CEC58846C253</object-id><label>Figure 8.</label><caption><p><italic><tp:taxon-name><tp:taxon-name-part taxon-name-part-type="genus" reg="Pseudoeupolyphaga">Pseudoeupolyphaga</tp:taxon-name-part><tp:taxon-name-part taxon-name-part-type="species" reg="deficiens">deficiens</tp:taxon-name-part></tp:taxon-name></italic> Han, Che &amp; Wang, sp. nov. <bold>A, B, E, G, I–L</bold> male holotype <bold>C, D, F, H</bold> female paratype. <bold>A</bold> habitus, dorsal view <bold>B</bold> habitus, ventral view <bold>C</bold> habitus, dorsal view <bold>D</bold> habitus, ventral view <bold>E</bold> pronotum, dorsal view <bold>F</bold> pronotum, dorsal view <bold>G</bold> head, ventral view <bold>H</bold> head, ventral view <bold>I</bold> supra-anal plate, ventral view <bold>J</bold> subgenital plate, ventral view <bold>K</bold> genitalia, dorsal view <bold>L</bold> right phallomere, right-ventral view. Scale bars: 1.0 cm (<bold>A–D</bold>); 0.2 cm (<bold>E–H</bold>); 0.1 cm (<bold>I–L</bold>).</p></caption><graphic xmlns:xlink="http://www.w3.org/1999/xlink" xlink:href="zookeys-1211-151_article-128805__-g008.jpg" position="float" orientation="portrait" xlink:type="simple" id="oo_1128144.jpg"><uri content-type="original_file" xlink:type="simple">https://binary.pensoft.net/fig/1128144</uri></graphic></fig><supplementary-material xmlns:xlink="http://www.w3.org/1999/xlink" id="S1" position="float" orientation="portrait" xlink:type="simple"><object-id content-type="doi" xlink:type="simple">10.3897/zookeys.1211.128805.suppl1</object-id><object-id content-type="arpha" xlink:type="simple">448BAE56-6463-546D-86F0-AF88074F5E4D</object-id><label>Supplementary material 1</label><caption><p>Female external genitalia and spermatheca of 15 species and subspecies in <italic><tp:taxon-name><tp:taxon-name-part taxon-name-part-type="genus" reg="Pseudoeupolyphaga">Pseudoeupolyphaga</tp:taxon-name-part></tp:taxon-name></italic></p></caption><statement content-type="dataType"><label>Data type</label><p>jpg</p></statement><media xlink:href="zookeys-1211-151_article-128805__-s001.jpg" mimetype="image" mime-subtype="jpeg" position="float" orientation="portrait" xlink:type="simple" id="oo_1128152.jpg"><uri content-type="original_file" xlink:type="simple">https://binary.pensoft.net/file/1128152</uri></media><permissions><license xlink:type="simple"><license-p>This dataset is made available under the Open Database License (http://opendatacommons.org/licenses/odbl/1.0/). The Open Database License (ODbL) is a license agreement intended to allow users to freely share, modify, and use this Dataset while maintaining this same freedom for others, provided that the original source and author(s) are credited.</license-p></license></permissions><attrib specific-use="authors">Wei Han, Yan-Li Che, Pei-Jun Zhang, Zong-Qing Wang</attrib></supplementary-material></tp:treatment-sec></tp:taxon-treatment>
