# Supplementary material for: ﻿New species of Eupolyphaga Chopard, 1929 and Pseudoeupolyphaga Qiu & Che, 2024 (Blattodea, Corydioidea, Corydiinae), with notes on their female genitalia
Source: Zookeys. 2024 Sep 4;1211:151–91. doi: 10.3897/zookeys.1211.128805 (PMC11391126; doi:10.3897/zookeys.1211.128805)
Supplement: XML Treatment for Pseudoeupolyphaga fengi fengi [file zookeys.1211.128805-treatment18.xml]

<!DOCTYPE tp:taxon-treatment
  PUBLIC "-//TaxonX//DTD Taxonomic Treatment Publishing DTD v0 20100105//EN" "tax-treatment-NSO.dtd">
<tp:taxon-treatment xmlns:tp="http://www.plazi.org/taxpub"><tp:treatment-meta><kwd-group><label>Taxon classification</label><kwd>
                <named-content content-type="kingdom">Animalia</named-content>
              </kwd><kwd>
                <named-content content-type="order">Blattodea</named-content>
              </kwd><kwd>
                <named-content content-type="family">Corydiidae</named-content>
              </kwd></kwd-group><mixed-citation publication-type="journal"><person-group><name><surname>Han</surname><given-names>Wei</given-names></name><name><surname>Che</surname><given-names>Yan-Li</given-names></name><name><surname>Zhang</surname><given-names>Pei-Jun</given-names></name><name><surname>Wang</surname><given-names>Zong-Qing</given-names></name></person-group><article-title>﻿New species of <italic><tp:taxon-name><tp:taxon-name-part taxon-name-part-type="genus" reg="Eupolyphaga">Eupolyphaga</tp:taxon-name-part></tp:taxon-name></italic> Chopard, 1929 and <italic><tp:taxon-name><tp:taxon-name-part taxon-name-part-type="genus" reg="Pseudoeupolyphaga">Pseudoeupolyphaga</tp:taxon-name-part></tp:taxon-name></italic> Qiu &amp; Che, 2024 (<tp:taxon-name><tp:taxon-name-part taxon-name-part-type="order">Blattodea</tp:taxon-name-part></tp:taxon-name>, <tp:taxon-name><tp:taxon-name-part taxon-name-part-type="superfamily">Corydioidea</tp:taxon-name-part></tp:taxon-name>, <tp:taxon-name><tp:taxon-name-part taxon-name-part-type="subfamily">Corydiinae</tp:taxon-name-part></tp:taxon-name>), with notes on their female genitalia</article-title><source>Zookeys</source><day>04</day><month>09</month><year>2024</year><volume>1211</volume><fpage>151</fpage><lpage>191</lpage><pub-id pub-id-type="doi">10.3897/zookeys.1211.128805</pub-id></mixed-citation></tp:treatment-meta><tp:nomenclature><label>﻿</label><tp:taxon-name>
              <object-id xmlns:xlink="http://www.w3.org/1999/xlink" content-type="arpha" xlink:type="simple">C30EDFD5-9459-5CBA-BCDC-02C4670FB084</object-id>
              <tp:taxon-name-part taxon-name-part-type="genus" reg="Pseudoeupolyphaga">Pseudoeupolyphaga</tp:taxon-name-part>
              <tp:taxon-name-part taxon-name-part-type="species" reg="fengi">fengi</tp:taxon-name-part>
              <tp:taxon-name-part taxon-name-part-type="subspecies" reg="fengi">fengi</tp:taxon-name-part>
            </tp:taxon-name><tp:taxon-authority>(Qiu, Che &amp; Wang, 2018)</tp:taxon-authority><xref ref-type="fig" rid="F13">Figs 13K–N</xref><xref ref-type="fig" rid="F15">, 15H, Q</xref><tp:nomenclature-citation-list><tp:nomenclature-citation><tp:taxon-name>
                  <tp:taxon-name-part taxon-name-part-type="genus" reg="Eupolyphaga">Eupolyphaga</tp:taxon-name-part>
                  <tp:taxon-name-part taxon-name-part-type="species" reg="fengi">fengi</tp:taxon-name-part>
                  <tp:taxon-name-part taxon-name-part-type="subspecies" reg="fengi">fengi</tp:taxon-name-part>
                </tp:taxon-name><comment>Qiu, Che &amp; Wang, 2018: 42; <xref ref-type="bibr" rid="B24">Qiu et al. 2019</xref>: 11 (checklist).</comment></tp:nomenclature-citation><tp:nomenclature-citation><tp:taxon-name>
                  <tp:taxon-name-part taxon-name-part-type="genus" reg="Pseudoeupolyphaga">Pseudoeupolyphaga</tp:taxon-name-part>
                  <tp:taxon-name-part taxon-name-part-type="species" reg="fengi">fengi</tp:taxon-name-part>
                  <tp:taxon-name-part taxon-name-part-type="subspecies" reg="fengi">fengi</tp:taxon-name-part>
                </tp:taxon-name><comment>: <xref ref-type="bibr" rid="B11">Han et al. 2024</xref>: 166.</comment></tp:nomenclature-citation></tp:nomenclature-citation-list></tp:nomenclature><tp:treatment-sec sec-type="type locality" id="SECID0EVCCI"><title>Type locality.</title><p>“Yunnan Province, Chuxiong City, Zixi Mountain; 2397 m”</p></tp:treatment-sec><tp:treatment-sec sec-type="material" id="SECID0E1CCI"><title>New material examined.</title><p>China • 1 male, 2 females &amp; 1 ootheca; Sichuan Province, Panzhihua City, Dahei Mountain, Xiaoshilin Pass; 22 Jul. 2022; Wei Han, Lin Guo leg.</p></tp:treatment-sec><tp:treatment-sec sec-type="Ootheca" id="SECID0E6CCI"><title>Ootheca.</title><p>Light reddish brown. Longitudinal lines densely arranged. Serrated protuberances sparsely arranged, tips subtriangular and slightly tilted. No respiratory ducts (Fig. <xref ref-type="fig" rid="F13">13H, Q</xref>).</p></tp:treatment-sec><tp:treatment-sec sec-type="remarks" id="SECID0EJDCI"><title>Remarks.</title><p>The male specimen from Zixi Mountain has pale yellowish-brown tegmina, a dark brown abdomen, and legs with yellow markings (<xref ref-type="bibr" rid="B23">Qiu et al. 2018</xref>: fig. 10E, F). While male samples from Dahei Mountain display pale grayish-brown tegmina, a blackish brown abdomen and legs, and yellow markings on the abdomen (Fig. <xref ref-type="fig" rid="F13">13K, L</xref>). The density of markings on tegmina is nearly identical in both location samples. Genetic distances range from 0% to 0.8% between the samples from Zixi Mountain, and from 6.6% to 7.1% between the samples from Zixi Mountain and Dahei Mountain. Since the genetic distances between the samples from Zixi Mountain and Dahei Mountain did not significantly differ, and the distribution of tegmina markings as well as the degree of density were almost identical, the differences in coloration and markings between the samples from Dahei Mountain and those from the type locality, Zixi Mountain, are temporarily considered to be intraspecific variation.</p></tp:treatment-sec><tp:treatment-sec><!--Section generated to contain objects referenced in tp:taxon-treatment.--><fig id="F13" position="float" orientation="portrait"><object-id xmlns:xlink="http://www.w3.org/1999/xlink" content-type="doi" xlink:type="simple">10.3897/zookeys.1211.128805.figure13</object-id><object-id xmlns:xlink="http://www.w3.org/1999/xlink" content-type="arpha" xlink:type="simple">C3CB7AA9-C84A-5A19-8A90-E86A691C0405</object-id><label>Figure 13.</label><caption><p><italic><tp:taxon-name><tp:taxon-name-part taxon-name-part-type="genus" reg="Pseudoeupolyphaga">Pseudoeupolyphaga</tp:taxon-name-part><tp:taxon-name-part taxon-name-part-type="species" reg="pilosa">pilosa</tp:taxon-name-part></tp:taxon-name></italic> (Qiu, Che &amp; Wang, 2018) (<bold>A–J)</bold><italic><tp:taxon-name><tp:taxon-name-part taxon-name-part-type="genus" reg="Pseudoeupolyphaga">Pseudoeupolyphaga</tp:taxon-name-part><tp:taxon-name-part taxon-name-part-type="species" reg="fengi">fengi</tp:taxon-name-part><tp:taxon-name-part taxon-name-part-type="subspecies" reg="fengi">fengi</tp:taxon-name-part></tp:taxon-name></italic> (Qiu, Che &amp; Wang, 2018) (<bold>K–N)</bold><italic><tp:taxon-name><tp:taxon-name-part taxon-name-part-type="genus" reg="Pseudoeupolyphaga">Pseudoeupolyphaga</tp:taxon-name-part><tp:taxon-name-part taxon-name-part-type="species" reg="fusca">fusca</tp:taxon-name-part></tp:taxon-name></italic> (Chopard, 1929) (<bold>O–R</bold>) <bold>A, B</bold> male of Luodatang countryside, <bold>C, D</bold> male of Yulong Snow Mountain, <bold>E, F</bold> male of Wenbi Mountain, <bold>G, H</bold> female of Pantiange Township, <bold>I, J</bold> female of Yulong Snow Mountain, <bold>K, L</bold> male of Dahei Mountain, <bold>M, N</bold> female of Dahei Mountain, <bold>O, P</bold> male of Cang Mountain, <bold>Q, R</bold> female of Cang Mountain. <bold>A, C, E, G, I, K, M, O, Q</bold> habitus, dorsal view <bold>B, D, F, H, J, L, N, P, R</bold> habitus, ventral view. Scale bars: 1.0 cm (<bold>A–R</bold>).</p></caption><graphic xmlns:xlink="http://www.w3.org/1999/xlink" xlink:href="zookeys-1211-151_article-128805__-g013.jpg" position="float" orientation="portrait" xlink:type="simple" id="oo_1128149.jpg"><uri content-type="original_file" xlink:type="simple">https://binary.pensoft.net/fig/1128149</uri></graphic></fig><fig id="F15" position="float" orientation="portrait"><object-id xmlns:xlink="http://www.w3.org/1999/xlink" content-type="doi" xlink:type="simple">10.3897/zookeys.1211.128805.figure15</object-id><object-id xmlns:xlink="http://www.w3.org/1999/xlink" content-type="arpha" xlink:type="simple">5B4D9498-F32A-5716-9E61-79C5C83C3970</object-id><label>Figure 15.</label><caption><p>Oothecae of <italic><tp:taxon-name><tp:taxon-name-part taxon-name-part-type="genus" reg="Pseudoeupolyphaga">Pseudoeupolyphaga</tp:taxon-name-part></tp:taxon-name></italic>, lateral view (<bold>A–I</bold>) and close-up view to show the serrations (<bold>J–R</bold>) <bold>A, J</bold><italic><tp:taxon-name><tp:taxon-name-part taxon-name-part-type="genus" reg="Pseudoeupolyphaga">P.</tp:taxon-name-part><tp:taxon-name-part taxon-name-part-type="species" reg="deficiens">deficiens</tp:taxon-name-part></tp:taxon-name></italic> sp. nov. <bold>B, K</bold><italic><tp:taxon-name><tp:taxon-name-part taxon-name-part-type="genus" reg="Pseudoeupolyphaga">P.</tp:taxon-name-part><tp:taxon-name-part taxon-name-part-type="species" reg="longiseta">longiseta</tp:taxon-name-part></tp:taxon-name></italic> sp. nov. <bold>C, D, L, M</bold><italic><tp:taxon-name><tp:taxon-name-part taxon-name-part-type="genus" reg="Pseudoeupolyphaga">P.</tp:taxon-name-part><tp:taxon-name-part taxon-name-part-type="species" reg="latizona">latizona</tp:taxon-name-part></tp:taxon-name></italic> sp. nov. <bold>C, L</bold> from Caoke Village <bold>D, M</bold> from Danba County <bold>E, N</bold><italic><tp:taxon-name><tp:taxon-name-part taxon-name-part-type="genus" reg="Pseudoeupolyphaga">P.</tp:taxon-name-part><tp:taxon-name-part taxon-name-part-type="species" reg="baimaensis">baimaensis</tp:taxon-name-part></tp:taxon-name></italic> sp. nov. <bold>F, G, O, P</bold><italic><tp:taxon-name><tp:taxon-name-part taxon-name-part-type="genus" reg="Pseudoeupolyphaga">P.</tp:taxon-name-part><tp:taxon-name-part taxon-name-part-type="species" reg="pilosa">pilosa</tp:taxon-name-part></tp:taxon-name></italic> (Qiu, Che &amp; Wang, 2018) <bold>F, O</bold> from Yulong Snow Mountain <bold>G, P</bold> from Wenbi Mountain <bold>H, Q</bold><italic><tp:taxon-name><tp:taxon-name-part taxon-name-part-type="genus" reg="Pseudoeupolyphaga">P.</tp:taxon-name-part><tp:taxon-name-part taxon-name-part-type="species" reg="fengi">fengi</tp:taxon-name-part><tp:taxon-name-part taxon-name-part-type="subspecies" reg="fengi">fengi</tp:taxon-name-part></tp:taxon-name></italic> (Qiu, Che &amp; Wang, 2018) from Dahei Mountain <bold>I, R</bold><italic><tp:taxon-name><tp:taxon-name-part taxon-name-part-type="genus" reg="Pseudoeupolyphaga">P.</tp:taxon-name-part><tp:taxon-name-part taxon-name-part-type="species" reg="fusca">fusca</tp:taxon-name-part></tp:taxon-name></italic> (Chopard, 1929) from Cang Mountain. Scale bars: 0.1 cm (<bold>A–R</bold>).</p></caption><graphic xmlns:xlink="http://www.w3.org/1999/xlink" xlink:href="zookeys-1211-151_article-128805__-g015.jpg" position="float" orientation="portrait" xlink:type="simple" id="oo_1128151.jpg"><uri content-type="original_file" xlink:type="simple">https://binary.pensoft.net/fig/1128151</uri></graphic></fig></tp:treatment-sec><ref-list><ref id="B24"><mixed-citation xmlns:xlink="http://www.w3.org/1999/xlink" xlink:type="simple"><person-group><name name-style="western"><surname>Qiu</surname><given-names>L</given-names></name><name name-style="western"><surname>Yang</surname><given-names>ZB</given-names></name><name name-style="western"><surname>Wang</surname><given-names>ZQ</given-names></name><name name-style="western"><surname>Che</surname><given-names>YL</given-names></name></person-group> (<year>2019</year>) <article-title>Notes on some corydiid species from China, with the description of a new genus (<tp:taxon-name><tp:taxon-name-part taxon-name-part-type="order">Blattodea</tp:taxon-name-part></tp:taxon-name>: <tp:taxon-name><tp:taxon-name-part taxon-name-part-type="superfamily">Corydioidea</tp:taxon-name-part></tp:taxon-name>: <tp:taxon-name><tp:taxon-name-part taxon-name-part-type="family">Corydiidae</tp:taxon-name-part></tp:taxon-name>).</article-title><source>Annales de la Société Entomologique de France</source><volume>55</volume>: <fpage>261</fpage>–<lpage>273</lpage>. <ext-link xlink:href="10.1080/00379271.2019.1603081" ext-link-type="doi" xlink:type="simple">https://doi.org/10.1080/00379271.2019.1603081</ext-link></mixed-citation></ref><ref id="B11"><mixed-citation xmlns:xlink="http://www.w3.org/1999/xlink" xlink:type="simple"><person-group><name name-style="western"><surname>Han</surname><given-names>W</given-names></name><name name-style="western"><surname>Qiu</surname><given-names>L</given-names></name><name name-style="western"><surname>Zhang</surname><given-names>JW</given-names></name><name name-style="western"><surname>Wang</surname><given-names>ZQ</given-names></name><name name-style="western"><surname>Che</surname><given-names>YL</given-names></name></person-group> (<year>2024</year>) <article-title>Phylogenetic reconstruction of <tp:taxon-name><tp:taxon-name-part taxon-name-part-type="superfamily">Corydioidea</tp:taxon-name-part></tp:taxon-name> (<tp:taxon-name><tp:taxon-name-part taxon-name-part-type="superorder">Dictyoptera</tp:taxon-name-part></tp:taxon-name>: <tp:taxon-name><tp:taxon-name-part taxon-name-part-type="order">Blattodea</tp:taxon-name-part></tp:taxon-name>) provides new insights on the placement of <tp:taxon-name><tp:taxon-name-part taxon-name-part-type="subfamily">Latindiinae</tp:taxon-name-part></tp:taxon-name> and supports the proposal of the new subfamily <tp:taxon-name><tp:taxon-name-part taxon-name-part-type="subfamily">Ctenoneurinae</tp:taxon-name-part></tp:taxon-name>.</article-title><source>Systematic Entomology</source><volume>19</volume>: <fpage>156</fpage>–<lpage>172</lpage>. <ext-link xlink:href="10.1111/syen.12610" ext-link-type="doi" xlink:type="simple">https://doi.org/10.1111/syen.12610</ext-link></mixed-citation></ref><ref id="B23"><mixed-citation xmlns:xlink="http://www.w3.org/1999/xlink" xlink:type="simple"><person-group><name name-style="western"><surname>Qiu</surname><given-names>L</given-names></name><name name-style="western"><surname>Che</surname><given-names>YL</given-names></name><name name-style="western"><surname>Wang</surname><given-names>ZQ</given-names></name></person-group> (<year>2018</year>) <article-title>A taxonomic study of <italic><tp:taxon-name><tp:taxon-name-part taxon-name-part-type="genus">Eupolyphaga</tp:taxon-name-part></tp:taxon-name></italic> Chopard, 1929 (<tp:taxon-name><tp:taxon-name-part taxon-name-part-type="order">Blattodea</tp:taxon-name-part></tp:taxon-name>: <tp:taxon-name><tp:taxon-name-part taxon-name-part-type="family">Corydiidae</tp:taxon-name-part></tp:taxon-name>: <tp:taxon-name><tp:taxon-name-part taxon-name-part-type="subfamily">Corydiinae</tp:taxon-name-part></tp:taxon-name>).</article-title><source>Zootaxa</source><volume>4506</volume>: <fpage>1</fpage>–<lpage>68</lpage>. <ext-link xlink:href="10.11646/zootaxa.4506.1.1" ext-link-type="doi" xlink:type="simple">https://doi.org/10.11646/zootaxa.4506.1.1</ext-link></mixed-citation></ref></ref-list></tp:taxon-treatment>
