# Supplementary material for: ﻿New species of Eupolyphaga Chopard, 1929 and Pseudoeupolyphaga Qiu & Che, 2024 (Blattodea, Corydioidea, Corydiinae), with notes on their female genitalia
Source: Zookeys. 2024 Sep 4;1211:151–91. doi: 10.3897/zookeys.1211.128805 (PMC11391126; doi:10.3897/zookeys.1211.128805)
Supplement: XML Treatment for Pseudoeupolyphaga simila [file zookeys.1211.128805-treatment20.xml]

<!DOCTYPE tp:taxon-treatment
  PUBLIC "-//TaxonX//DTD Taxonomic Treatment Publishing DTD v0 20100105//EN" "tax-treatment-NSO.dtd">
<tp:taxon-treatment xmlns:tp="http://www.plazi.org/taxpub"><tp:treatment-meta><kwd-group><label>Taxon classification</label><kwd>
                <named-content content-type="kingdom">Animalia</named-content>
              </kwd><kwd>
                <named-content content-type="order">Blattodea</named-content>
              </kwd><kwd>
                <named-content content-type="family">Corydiidae</named-content>
              </kwd></kwd-group><mixed-citation publication-type="journal"><person-group><name><surname>Han</surname><given-names>Wei</given-names></name><name><surname>Che</surname><given-names>Yan-Li</given-names></name><name><surname>Zhang</surname><given-names>Pei-Jun</given-names></name><name><surname>Wang</surname><given-names>Zong-Qing</given-names></name></person-group><article-title>﻿New species of <italic><tp:taxon-name><tp:taxon-name-part taxon-name-part-type="genus" reg="Eupolyphaga">Eupolyphaga</tp:taxon-name-part></tp:taxon-name></italic> Chopard, 1929 and <italic><tp:taxon-name><tp:taxon-name-part taxon-name-part-type="genus" reg="Pseudoeupolyphaga">Pseudoeupolyphaga</tp:taxon-name-part></tp:taxon-name></italic> Qiu &amp; Che, 2024 (<tp:taxon-name><tp:taxon-name-part taxon-name-part-type="order">Blattodea</tp:taxon-name-part></tp:taxon-name>, <tp:taxon-name><tp:taxon-name-part taxon-name-part-type="superfamily">Corydioidea</tp:taxon-name-part></tp:taxon-name>, <tp:taxon-name><tp:taxon-name-part taxon-name-part-type="subfamily">Corydiinae</tp:taxon-name-part></tp:taxon-name>), with notes on their female genitalia</article-title><source>Zookeys</source><day>04</day><month>09</month><year>2024</year><volume>1211</volume><fpage>151</fpage><lpage>191</lpage><pub-id pub-id-type="doi">10.3897/zookeys.1211.128805</pub-id></mixed-citation></tp:treatment-meta><tp:nomenclature><label>﻿</label><tp:taxon-name>
              <object-id xmlns:xlink="http://www.w3.org/1999/xlink" content-type="arpha" xlink:type="simple">D5F8DC05-26B1-5551-A938-F8C0268D0DF4</object-id>
              <tp:taxon-name-part taxon-name-part-type="genus" reg="Pseudoeupolyphaga">Pseudoeupolyphaga</tp:taxon-name-part>
              <tp:taxon-name-part taxon-name-part-type="species" reg="simila">simila</tp:taxon-name-part>
            </tp:taxon-name><tp:taxon-authority>(Qiu, 2022)</tp:taxon-authority><xref ref-type="fig" rid="F14">Fig. 14A–J</xref><tp:nomenclature-citation-list><tp:nomenclature-citation><tp:taxon-name>
                  <tp:taxon-name-part taxon-name-part-type="genus" reg="Eupolyphaga">Eupolyphaga</tp:taxon-name-part>
                  <tp:taxon-name-part taxon-name-part-type="species" reg="simila">simila</tp:taxon-name-part>
                </tp:taxon-name><comment>Qiu, 2022 in <xref ref-type="bibr" rid="B10">Han et al. 2022</xref>: 81.</comment></tp:nomenclature-citation><tp:nomenclature-citation><tp:taxon-name>
                  <tp:taxon-name-part taxon-name-part-type="genus" reg="Pseudoeupolyphaga">Pseudoeupolyphaga</tp:taxon-name-part>
                  <tp:taxon-name-part taxon-name-part-type="species" reg="simila">simila</tp:taxon-name-part>
                </tp:taxon-name><comment>: <xref ref-type="bibr" rid="B11">Han et al. 2024</xref>: 166.</comment></tp:nomenclature-citation></tp:nomenclature-citation-list></tp:nomenclature><tp:treatment-sec sec-type="type locality" id="SECID0E3JCI"><title>Type locality.</title><p>“Sichuan Province, Lixian County, Miyaluo Town, Siboguo Village; 2944 m”.</p></tp:treatment-sec><tp:treatment-sec sec-type="material" id="SECID0EBKCI"><title>New material examined.</title><p>China • 3 males, 1 nymph; Sichuan Province, Aba Prefecture, Li County, Parktou Township, Tazigou; 22 Apr. 2023; Wei Han leg • 1 male, 1 female; Sichuan Province, Aba Prefecture, Li County, Dagou Village; 18 Apr. 2023; Wei Han leg.</p></tp:treatment-sec><tp:treatment-sec sec-type="remarks" id="SECID0EGKCI"><title>Remarks.</title><p>There was almost no difference in the external morphology between samples from Dagou Village (Fig. <xref ref-type="fig" rid="F14">14A, B</xref>) and the type locality Sibogo Village (<xref ref-type="bibr" rid="B10">Han et al. 2022</xref>: fig. 6A, B), aside from slightly denser tegmina markings in the former. The most discernible difference between Tazigou samples (Fig. <xref ref-type="fig" rid="F14">14C, D</xref>) and those from Sibogo Village was the relatively shorter and broader tegmina. Measurements for the Tazigou samples were as follows (mm): overall length: 21.87, body length: 16.71, body width (tegmina not included): 9.89, tegmen length × width: 18.44 × 8.13, and pronotum length × width: 8.37 × 3.88. Regarding genetic distance, it was 3.52% between Sibogo Village and Dagou village, 5.31% between Sibogo Village and Tazigou samples, and 5.12% between Dagou Village and Tazigou samples. Geographically, none of the three regions are more than thirty kilometers apart from each other. Hence, samples from both Dagou village and Tazigou are classified as <italic><tp:taxon-name><tp:taxon-name-part taxon-name-part-type="genus" reg="Pseudoeupolyphaga">P.</tp:taxon-name-part><tp:taxon-name-part taxon-name-part-type="species" reg="simila">simila</tp:taxon-name-part></tp:taxon-name></italic>.</p><fig id="F14" position="float" orientation="portrait"><object-id xmlns:xlink="http://www.w3.org/1999/xlink" content-type="doi" xlink:type="simple">10.3897/zookeys.1211.128805.figure14</object-id><object-id xmlns:xlink="http://www.w3.org/1999/xlink" content-type="arpha" xlink:type="simple">282C0BF0-A8F2-5C77-9E86-86551C5D04C2</object-id><label>Figure 14.</label><caption><p><italic><tp:taxon-name><tp:taxon-name-part taxon-name-part-type="genus" reg="Pseudoeupolyphaga">Pseudoeupolyphaga</tp:taxon-name-part><tp:taxon-name-part taxon-name-part-type="species" reg="simila">simila</tp:taxon-name-part></tp:taxon-name></italic> (Qiu, 2022) <bold>A, B</bold> male from Dagou Village, Li County, Aba Prefecture, Sichuan Province <bold>C–J</bold> male and nymph from Tazigou, Putou Township, Li County, Aba Prefecture, Sichuan Province <bold>A</bold> habitus, dorsal view <bold>B</bold> habitus, ventral view <bold>C</bold> habitus, dorsal view <bold>D</bold> habitus, ventral view <bold>E</bold> supra-anal plate, ventral view <bold>F</bold> subgenital plate, ventral view <bold>G</bold> genitalia, dorsal view <bold>H</bold> right phallomere, right-ventral view <bold>I</bold> a living male, dorsal view <bold>J</bold> a living nymph, ventral view. Scale bars: 1.0 cm (<bold>A–D</bold>); 0.1 cm (<bold>E–H</bold>).</p></caption><graphic xmlns:xlink="http://www.w3.org/1999/xlink" xlink:href="zookeys-1211-151_article-128805__-g014.jpg" position="float" orientation="portrait" xlink:type="simple" id="oo_1128150.jpg"><uri content-type="original_file" xlink:type="simple">https://binary.pensoft.net/fig/1128150</uri></graphic></fig><fig id="F15" position="float" orientation="portrait"><object-id xmlns:xlink="http://www.w3.org/1999/xlink" content-type="doi" xlink:type="simple">10.3897/zookeys.1211.128805.figure15</object-id><object-id xmlns:xlink="http://www.w3.org/1999/xlink" content-type="arpha" xlink:type="simple">5B4D9498-F32A-5716-9E61-79C5C83C3970</object-id><label>Figure 15.</label><caption><p>Oothecae of <italic><tp:taxon-name><tp:taxon-name-part taxon-name-part-type="genus" reg="Pseudoeupolyphaga">Pseudoeupolyphaga</tp:taxon-name-part></tp:taxon-name></italic>, lateral view (<bold>A–I</bold>) and close-up view to show the serrations (<bold>J–R</bold>) <bold>A, J</bold><italic><tp:taxon-name><tp:taxon-name-part taxon-name-part-type="genus" reg="Pseudoeupolyphaga">P.</tp:taxon-name-part><tp:taxon-name-part taxon-name-part-type="species" reg="deficiens">deficiens</tp:taxon-name-part></tp:taxon-name></italic> sp. nov. <bold>B, K</bold><italic><tp:taxon-name><tp:taxon-name-part taxon-name-part-type="genus" reg="Pseudoeupolyphaga">P.</tp:taxon-name-part><tp:taxon-name-part taxon-name-part-type="species" reg="longiseta">longiseta</tp:taxon-name-part></tp:taxon-name></italic> sp. nov. <bold>C, D, L, M</bold><italic><tp:taxon-name><tp:taxon-name-part taxon-name-part-type="genus" reg="Pseudoeupolyphaga">P.</tp:taxon-name-part><tp:taxon-name-part taxon-name-part-type="species" reg="latizona">latizona</tp:taxon-name-part></tp:taxon-name></italic> sp. nov. <bold>C, L</bold> from Caoke Village <bold>D, M</bold> from Danba County <bold>E, N</bold><italic><tp:taxon-name><tp:taxon-name-part taxon-name-part-type="genus" reg="Pseudoeupolyphaga">P.</tp:taxon-name-part><tp:taxon-name-part taxon-name-part-type="species" reg="baimaensis">baimaensis</tp:taxon-name-part></tp:taxon-name></italic> sp. nov. <bold>F, G, O, P</bold><italic><tp:taxon-name><tp:taxon-name-part taxon-name-part-type="genus" reg="Pseudoeupolyphaga">P.</tp:taxon-name-part><tp:taxon-name-part taxon-name-part-type="species" reg="pilosa">pilosa</tp:taxon-name-part></tp:taxon-name></italic> (Qiu, Che &amp; Wang, 2018) <bold>F, O</bold> from Yulong Snow Mountain <bold>G, P</bold> from Wenbi Mountain <bold>H, Q</bold><italic><tp:taxon-name><tp:taxon-name-part taxon-name-part-type="genus" reg="Pseudoeupolyphaga">P.</tp:taxon-name-part><tp:taxon-name-part taxon-name-part-type="species" reg="fengi">fengi</tp:taxon-name-part><tp:taxon-name-part taxon-name-part-type="subspecies" reg="fengi">fengi</tp:taxon-name-part></tp:taxon-name></italic> (Qiu, Che &amp; Wang, 2018) from Dahei Mountain <bold>I, R</bold><italic><tp:taxon-name><tp:taxon-name-part taxon-name-part-type="genus" reg="Pseudoeupolyphaga">P.</tp:taxon-name-part><tp:taxon-name-part taxon-name-part-type="species" reg="fusca">fusca</tp:taxon-name-part></tp:taxon-name></italic> (Chopard, 1929) from Cang Mountain. Scale bars: 0.1 cm (<bold>A–R</bold>).</p></caption><graphic xmlns:xlink="http://www.w3.org/1999/xlink" xlink:href="zookeys-1211-151_article-128805__-g015.jpg" position="float" orientation="portrait" xlink:type="simple" id="oo_1128151.jpg"><uri content-type="original_file" xlink:type="simple">https://binary.pensoft.net/fig/1128151</uri></graphic></fig></tp:treatment-sec><ref-list><ref id="B10"><mixed-citation xmlns:xlink="http://www.w3.org/1999/xlink" xlink:type="simple"><person-group><name name-style="western"><surname>Han</surname><given-names>W</given-names></name><name name-style="western"><surname>Qiu</surname><given-names>L</given-names></name><name name-style="western"><surname>Zhu</surname><given-names>J</given-names></name><name name-style="western"><surname>Wang</surname><given-names>ZQ</given-names></name><name name-style="western"><surname>Che</surname><given-names>YL</given-names></name></person-group> (<year>2022</year>) <article-title>Exploring the diversity of <italic><tp:taxon-name><tp:taxon-name-part taxon-name-part-type="genus">Eupolyphaga</tp:taxon-name-part></tp:taxon-name></italic> Chopard, 1929 (<tp:taxon-name><tp:taxon-name-part taxon-name-part-type="order">Blattodea</tp:taxon-name-part></tp:taxon-name>, <tp:taxon-name><tp:taxon-name-part taxon-name-part-type="superfamily">Corydioidea</tp:taxon-name-part></tp:taxon-name>): species delimitation based on morphology and molecular analysis.</article-title><source>ZooKeys</source><volume>1120</volume>: <fpage>67</fpage>–<lpage>94</lpage>. <ext-link xlink:href="10.3897/zookeys.1120.87483" ext-link-type="doi" xlink:type="simple">https://doi.org/10.3897/zookeys.1120.87483</ext-link></mixed-citation></ref><ref id="B11"><mixed-citation xmlns:xlink="http://www.w3.org/1999/xlink" xlink:type="simple"><person-group><name name-style="western"><surname>Han</surname><given-names>W</given-names></name><name name-style="western"><surname>Qiu</surname><given-names>L</given-names></name><name name-style="western"><surname>Zhang</surname><given-names>JW</given-names></name><name name-style="western"><surname>Wang</surname><given-names>ZQ</given-names></name><name name-style="western"><surname>Che</surname><given-names>YL</given-names></name></person-group> (<year>2024</year>) <article-title>Phylogenetic reconstruction of <tp:taxon-name><tp:taxon-name-part taxon-name-part-type="superfamily">Corydioidea</tp:taxon-name-part></tp:taxon-name> (<tp:taxon-name><tp:taxon-name-part taxon-name-part-type="superorder">Dictyoptera</tp:taxon-name-part></tp:taxon-name>: <tp:taxon-name><tp:taxon-name-part taxon-name-part-type="order">Blattodea</tp:taxon-name-part></tp:taxon-name>) provides new insights on the placement of <tp:taxon-name><tp:taxon-name-part taxon-name-part-type="subfamily">Latindiinae</tp:taxon-name-part></tp:taxon-name> and supports the proposal of the new subfamily <tp:taxon-name><tp:taxon-name-part taxon-name-part-type="subfamily">Ctenoneurinae</tp:taxon-name-part></tp:taxon-name>.</article-title><source>Systematic Entomology</source><volume>19</volume>: <fpage>156</fpage>–<lpage>172</lpage>. <ext-link xlink:href="10.1111/syen.12610" ext-link-type="doi" xlink:type="simple">https://doi.org/10.1111/syen.12610</ext-link></mixed-citation></ref></ref-list></tp:taxon-treatment>
