# Supplementary material for: ﻿New species of Eupolyphaga Chopard, 1929 and Pseudoeupolyphaga Qiu & Che, 2024 (Blattodea, Corydioidea, Corydiinae), with notes on their female genitalia
Source: Zookeys. 2024 Sep 4;1211:151–91. doi: 10.3897/zookeys.1211.128805 (PMC11391126; doi:10.3897/zookeys.1211.128805)
Supplement: Supplementary material 2 — Collecting information for the samples included in Fig. 6 and fig. S1 [file zookeys-1211-151_article-128805__-s002.xls]

## Sheet: Sheet1
Table S1. Collecting information about the samples in Fig. 6 and Fig. S1
Species	Collecting information
P. flava sp. nov.	1♀; Yunnan Province, Lijiang City, Yongsheng County, Liude Township, dry soil on the side of road G353; 9 Jul. .2021; Lu Qiu, Hao Xu leg.
P. deficiens sp. nov.	1♀; Sichuan Province, Aba City, Heishui County, entrance to Dagoo Glacier, 22 Jun. 2022; Lu Qiu, Hao Xu leg.
P. baimaensis sp. nov.	1♀; Sichuan Province, Mianyang City, Pingwu County, Baima Village; 4 Aug. 2019; Lu Qiu leg.
P. latizona sp. nov.	1♀; Sichuan Province, Yaan City, Shimian County, Caoke Village; 20 Jul. 2022; Wei Han, Xin-Xing Luo leg.
P. longiseta sp. nov.	1♀; Yunnan Province, Diqing Tibetan Autonomous Prefecture, Deqin County, Baimaxueshan Nature Reserve; 27 Jul. 2020; Wei Han, Xin-Xing Luo, Lin Guo leg.
P. everestiana reni	1♀; Tibet Autonomous Region, Lhoka City, Lhünzê County, Ridang Town, Shaqiong Village; 9 Aug. 2014; Guo-Dong Ren leg.
P. yunnanensis	1♀; Tibet Autonomous Region, Linzhi City, Zayü County, Guyu Township, Gujing Village; 6 Jul. 2016, Jian-Yue Qiu, Hao Xu leg.
	1♀; Tibet Autonomous Region, Bomê County, Tongmai Town, 21 Jul.2016，Jian-Yue Qiu, Hao Xu leg. (Information about the samples in Fig 1)
P. thibetana	1♀; Tibet Autonomous Region, Shigatse City, Bailang County; 2 Aug. 1961; Lin-Yao Wang leg.
P. nigrinotum	1♀; Yunnan Province, Dali City, Binchuan County, Jizhushan Mountain, 14 Jul. 2010; Liang Tang leg.
P. fengi fengi	1♀; Sichuan Province, Panzhihua City, Daheishan Mountain, Xiaoshilin Pass; 22 Jul. 2022; Wei Han, Lin Guo leg.
P. wooi	1♀; Yunnan Province, Yuxi City, Xinping County, Yaonan Village, Beside Highway S307, 11 May. 2016; Lu Qiu, Zhi-Wei Qiu leg.
P. pilosa	1♀; Yunnan Province, Lijiang City, Jade Dragon Snow Mountain, Blue Moon Valley; 24 Jul. 2022; Wei Han, Lin Guo leg.
P. dongi	1♀; Yunnan Province, Baoshan City, Gaoligong Mountain, Baihua Ridge; Jul. 2020; Lu Qiu, Jin-Ling Liu leg.
P. fusca	1♀; Yunnan Province, Dali City, Cangshan National Geopark, Yudai Road; 29 Jul. 2022; Wei Han, Xin-Xing Luo leg.
P. sp.	1♀; Yunnan Province, Dali City, Binchuan County, Jizhushan Town; 20 Feb. 2016; Jian-Yue Qiu, Hao Xu leg.(Eupolyphaga sp. 4 in Qiu et al. 2017)
