# Supplementary material for: ﻿New species of Eupolyphaga Chopard, 1929 and Pseudoeupolyphaga Qiu & Che, 2024 (Blattodea, Corydioidea, Corydiinae), with notes on their female genitalia
Source: Zookeys. 2024 Sep 4;1211:151–91. doi: 10.3897/zookeys.1211.128805 (PMC11391126; doi:10.3897/zookeys.1211.128805)
Supplement: Supplementary material 3 — Genetic distances between COI genes of Eupolyphaga and Pseudoeupolyphaga species used in Fig. 1 [file zookeys-1211-151_article-128805__-s003.xls]

## Sheet: MatrixOutput
Table S2. Genetic distances between COI gene of Eupolyphaga and Pseudoeupolyphaga species.
	EupoSine	EupoHana	EupoHupi	EupoRobu	EupoMira	EupoUden	EupoBico	EupoNigr	PseuLatiDB1	PseuLatiDB2	PseuLatiSM	PseuMagn	PseuDefiCJS	PseuDefiHS	PseuRedu	PseuBaim	PseuSimiDGC	PseuSimiMYL	PseuSimiTZG	PseuLong1	PseuLong2	PseuPiloLDT	PseuPiloWX	PseuPiloWBS	PseuPiloYL	PseuFusc1	PseuFusc2	PseuDawe	PseuXuor	PseuFlav	PseuWooi	PseuFeng1	PseuFeng2	PseuFengZXS	PseuFengDHS	PseuNigr	PseuDong	PseuYunnTM	PseuYunnCY	PseuYunnBM
EupoSine
EupoHana	0.159394
EupoHupi	0.161783	0.176034
EupoRobu	0.150269	0.0979571	0.146362
EupoMira	0.184192	0.178242	0.168716	0.183485
EupoUden	0.13551	0.156102	0.175043	0.176226	0.149553
EupoBico	0.149902	0.144186	0.15489	0.155975	0.164356	0.169459
EupoNigr	0.208566	0.19891	0.172866	0.207407	0.182095	0.202703	0.187493
PseuLatiDB1	0.249688	0.28433	0.27324	0.265882	0.25294	0.269318	0.244468	0.293184
PseuLatiDB2	0.249688	0.287698	0.276489	0.265882	0.259053	0.275959	0.247524	0.293184	0.00460123
PseuLatiSM	0.260088	0.269103	0.277685	0.271608	0.26002	0.282723	0.248432	0.291173	0.0475483	0.0475483
PseuMagn	0.255853	0.251277	0.265776	0.250196	0.221112	0.246996	0.228884	0.298701	0.133312	0.130943	0.142972
PseuDefiCJS	0.270019	0.285794	0.231813	0.255853	0.242264	0.295967	0.228558	0.276913	0.154947	0.157457	0.172009	0.147533
PseuDefiHS	0.264744	0.27708	0.226053	0.253814	0.233477	0.286787	0.226335	0.26833	0.152457	0.159987	0.169398	0.152457	0.0237513
PseuRedu	0.254333	0.285794	0.225277	0.231813	0.23931	0.268777	0.237301	0.260664	0.153268	0.155778	0.160858	0.145854	0.0838693	0.0838693
PseuBaim	0.26833	0.267696	0.236585	0.27227	0.243159	0.274886	0.244686	0.315093	0.129203	0.131528	0.138609	0.169603	0.158759	0.148874	0.145472
PseuSimiDGC	0.250811	0.224214	0.251675	0.243159	0.260334	0.262797	0.238435	0.2846	0.180315	0.177672	0.188371	0.18488	0.19062	0.187902	0.158371	0.174641
PseuSimiMYL	0.255441	0.233727	0.229842	0.235252	0.265431	0.265517	0.240055	0.290604	0.200014	0.202935	0.207717	0.196415	0.179794	0.188088	0.159395	0.16808	0.0351834
PseuSimiTZG	0.266294	0.224909	0.2495	0.24018	0.255099	0.26062	0.227406	0.306377	0.175051	0.177672	0.196627	0.172469	0.179038	0.18167	0.177246	0.166808	0.0511556	0.0531252
PseuLong1	0.224013	0.221428	0.209979	0.225658	0.237375	0.251448	0.220948	0.252757	0.185664	0.177672	0.187444	0.173294	0.179038	0.179038	0.166925	0.169398	0.104974	0.0939716	0.110484
PseuLong2	0.221169	0.218665	0.207326	0.222826	0.234508	0.248371	0.218118	0.255853	0.182979	0.175051	0.184759	0.170693	0.176427	0.176427	0.164395	0.166808	0.102838	0.0918427	0.108332	0.00152439
PseuPiloLDT	0.232348	0.2495	0.251675	0.247356	0.226683	0.265006	0.240642	0.256497	0.165161	0.167662	0.170182	0.191955	0.16053	0.165492	0.151414	0.173082	0.146449	0.14037	0.147535	0.128931	0.126683
PseuPiloWX	0.235591	0.241837	0.240267	0.23022	0.229855	0.245717	0.235078	0.25859	0.18719	0.189843	0.197933	0.219727	0.164533	0.169514	0.155352	0.189248	0.150957	0.137608	0.147854	0.12918	0.126924	0.0510401
PseuPiloWBS	0.249923	0.252504	0.254679	0.234855	0.223886	0.243919	0.248914	0.262149	0.189248	0.191955	0.197436	0.205089	0.158715	0.163677	0.147226	0.188852	0.176086	0.170414	0.176824	0.139287	0.136936	0.0754347	0.0640086
PseuPiloYL	0.244377	0.255983	0.237375	0.229504	0.240639	0.249645	0.252384	0.259529	0.18167	0.184323	0.186997	0.202783	0.16403	0.16909	0.14994	0.185664	0.155778	0.142187	0.159158	0.137251	0.134908	0.0736559	0.0548112	0.0392237
PseuFusc1	0.255099	0.232711	0.234855	0.241424	0.235979	0.260843	0.240642	0.273761	0.186562	0.191955	0.196512	0.180315	0.142487	0.146639	0.135512	0.161885	0.144738	0.131344	0.15305	0.120961	0.118745	0.0747558	0.0749129	0.0794013	0.0697573
PseuFusc2	0.252504	0.23022	0.237375	0.238896	0.238495	0.258135	0.238043	0.271084	0.186997	0.192412	0.196968	0.180763	0.144558	0.144558	0.135777	0.16225	0.1451	0.13167	0.153409	0.121216	0.118992	0.0749129	0.0750784	0.0796058	0.0660774	0.00305227
PseuDawe	0.278659	0.255983	0.285657	0.258143	0.245743	0.281175	0.249314	0.284025	0.172372	0.174922	0.177492	0.183485	0.176451	0.168891	0.182315	0.192881	0.167706	0.186265	0.169474	0.152702	0.150269	0.130276	0.146449	0.133871	0.143048	0.127986	0.128275
PseuXuor	0.218665	0.224555	0.243965	0.223886	0.220809	0.244362	0.258604	0.25339	0.193361	0.193361	0.195153	0.180763	0.203008	0.203008	0.176831	0.18761	0.174641	0.168979	0.158371	0.154158	0.151686	0.119515	0.126586	0.147483	0.134939	0.132213	0.13257	0.150376
PseuFlav	0.266499	0.248696	0.251842	0.236381	0.246939	0.257684	0.234026	0.256497	0.198365	0.203891	0.200242	0.183898	0.181247	0.181247	0.169197	0.163002	0.143391	0.159784	0.15975	0.144558	0.142207	0.136936	0.123456	0.119791	0.115612	0.106196	0.106415	0.124684	0.138974
PseuWooi	0.229504	0.232711	0.223572	0.241424	0.24179	0.234848	0.220325	0.262149	0.183898	0.189248	0.193783	0.198407	0.19335	0.190653	0.165492	0.175477	0.18761	0.179401	0.180315	0.143391	0.141021	0.122039	0.109039	0.118723	0.128233	0.10119	0.0971988	0.118992	0.133207	0.113145
PseuFeng1	0.23767	0.244377	0.237735	0.222101	0.216812	0.251056	0.253716	0.262149	0.16909	0.16655	0.154807	0.165553	0.169842	0.16237	0.168002	0.157626	0.150608	0.137297	0.15975	0.147535	0.145147	0.127175	0.124684	0.141021	0.141334	0.142778	0.143079	0.169474	0.150957	0.148184	0.15305
PseuFeng2	0.228921	0.247356	0.234855	0.222101	0.216812	0.254216	0.253716	0.262149	0.17165	0.16909	0.15975	0.170693	0.174922	0.167332	0.168002	0.165156	0.15305	0.139717	0.16225	0.142778	0.140427	0.124926	0.122461	0.13867	0.138974	0.140427	0.140719	0.166925	0.150957	0.150608	0.15305	0.00615385
PseuFengZXS	0.228921	0.247356	0.234855	0.222101	0.216812	0.254216	0.253716	0.262149	0.17165	0.16909	0.15975	0.170693	0.174922	0.167332	0.168002	0.165156	0.15305	0.139717	0.16225	0.142778	0.140427	0.124926	0.122461	0.13867	0.138974	0.140427	0.140719	0.166925	0.150957	0.150608	0.15305	0.00615385	0
PseuFengDHS	0.254826	0.240639	0.244357	0.229855	0.221754	0.237846	0.228884	0.259514	0.173453	0.173453	0.168354	0.16987	0.18719	0.174237	0.169842	0.159394	0.163013	0.157205	0.15975	0.149315	0.146927	0.136336	0.150269	0.143391	0.148523	0.138093	0.138377	0.161885	0.160116	0.139287	0.155512	0.0718853	0.0758245	0.0758245
PseuNigr	0.206313	0.245375	0.24179	0.221112	0.206465	0.206524	0.225108	0.271405	0.176427	0.18167	0.197916	0.153409	0.189248	0.178634	0.17165	0.178558	0.152457	0.159268	0.150957	0.138377	0.136052	0.130276	0.132286	0.131528	0.135886	0.116785	0.117034	0.16477	0.166379	0.134908	0.141334	0.0955822	0.0914007	0.0914007	0.0939858
PseuDong	0.200705	0.224691	0.230194	0.206465	0.222205	0.233382	0.23052	0.286873	0.169514	0.174574	0.182315	0.183898	0.19365	0.183163	0.181247	0.196968	0.165553	0.172997	0.16225	0.143391	0.141021	0.154807	0.142487	0.145778	0.141334	0.135777	0.131454	0.174635	0.155154	0.14994	0.133478	0.115891	0.113675	0.113675	0.137326	0.101441
PseuYunnTM	0.242264	0.223886	0.246125	0.235216	0.214362	0.280964	0.22347	0.260766	0.209031	0.209031	0.196068	0.187902	0.184192	0.194805	0.174574	0.146927	0.166925	0.156102	0.166925	0.152037	0.149622	0.144848	0.13402	0.163411	0.156259	0.146109	0.146449	0.196512	0.16477	0.143079	0.155154	0.136052	0.136052	0.136052	0.138974	0.142332	0.140719
PseuYunnCY	0.242705	0.224214	0.246521	0.235591	0.211925	0.281535	0.223801	0.261212	0.203891	0.203891	0.193783	0.185664	0.181947	0.192518	0.174922	0.147226	0.16731	0.159017	0.16987	0.14994	0.147535	0.147535	0.136631	0.161279	0.159158	0.144044	0.144386	0.191509	0.162626	0.141021	0.15305	0.13402	0.13402	0.13402	0.136936	0.140288	0.13867	0.00305227
PseuYunnBM	0.242264	0.223886	0.246125	0.235216	0.214362	0.280964	0.22347	0.260766	0.206222	0.206222	0.196068	0.185206	0.181591	0.19212	0.174574	0.146927	0.166925	0.15865	0.169474	0.149622	0.147226	0.147226	0.136336	0.160881	0.158759	0.143712	0.144044	0.193783	0.16225	0.140719	0.152702	0.133744	0.133744	0.133744	0.136631	0.139945	0.138377	0.00152439	0.00152323

## Sheet: Caption
Table. Estimates of Evolutionary Divergence between Sequences
The number of base substitutions per site from between sequences are shown. Analyses were conducted using the Kimura 2-parameter model [1]. The rate variation among sites was modeled with a gamma distribution (shape parameter = 1). This analysis involved 42 nucleotide sequences. Codon positions included were 1st+2nd+3rd+Noncoding. All ambiguous positions were removed for each sequence pair (pairw…
1. Kimura M. (1980). A simple method for estimating evolutionary rate of base substitutions through comparative studies of nucleotide sequences. Journal of Molecular Evolution 16:111-120.
2. Tamura K., Stecher G., and Kumar S. (2021). MEGA 11: Molecular Evolutionary Genetics Analysis Version 11. Molecular Biology and Evolution https://doi.org/10.1093/molbev/msab120.
Disclaimer: Although utmost care has been taken to ensure the correctness of the caption, the caption text is provided "as is" without any warranty of any kind. Authors advise the user to carefully check the caption prior to its use for any purpose and report any errors or problems to the authors immediately (www.megasoftware.net). In no event shall the authors and their employers be liable for a…
