# Supplementary material for: ﻿New species of Eupolyphaga Chopard, 1929 and Pseudoeupolyphaga Qiu & Che, 2024 (Blattodea, Corydioidea, Corydiinae), with notes on their female genitalia
Source: Zookeys. 2024 Sep 4;1211:151–91. doi: 10.3897/zookeys.1211.128805 (PMC11391126; doi:10.3897/zookeys.1211.128805)
Supplement: Supplementary material 4 — Molecular data matrix (COI genes) used in this study [file zookeys-1211-151_article-128805__-s004.fas]

>PseuSimiTZG
--AACCCTTTACTTTATTTTTGGAGCGTGAGCCGGTATGGTAGGAACCTCTCTAAGTATATTAATTCGAGTAGAGCTGGGGCAACCAGGATCATTAATTGGAGATGATCAAATCTACAATGTAATTGTAACAGCACATGCTTTTGTAATAATCTTTTTTATAGTAATACCAATTTTAATTGGAGGATTCGGTAATTGACTTGTCCCCTTAATACTTGGAGCACCTGATATAGCATTTCCCCGAATAAATAACATAAGATTTTGATTATTACCCCCCTCACTGTCTTTACTGCTAGCAAGAAGCATAATTGAAAGCGGGGTTGGGACGGGTTGGACTGTATACCCACCTTTAGCAAGAAACATTGCCCATGCAGGAGCTTCGGTTGATTTAGCAATTTTCTCCTTACACCTTGCTGGTGTAAGCTCCATCCTTGGCGCAGTAAATTTTATTTCAACAACCATTAATATAAAACCTATTAATATAAAACCTGAACGAATTCCACTATTTGTTTGAGCAGTGGCTATTACAGCCTTATTGCTACTGTTATCACTACCAGTCCTTGCCGGAGCAATCACAATACTTCTTACAGACCGTAATCTTAACACTTCTTTTTTCGACCCAGCTGGCGGTGGAGACCCAATTCTATATCAACATTTGTTC
>PseuSimiDGC
--GACCCTTTACTTTATTTTTGGAGCATGAGCAGGGATGGTAGGAACATCTCTAAGTATACTAATTCGAGTAGAATTAGGGCAGCCAGGATCATTAATTGGAGATGATCAAATCTACAATGTAATTGTAACAGCACACGCTTTTGTAATAATCTTTTTTATAGTAATACCAATCTTAATTGGAGGGTTCGGTAATTGACTTGTCCCCTTAATACTTGGTGCACCTGATATGGCATTCCCCCGAATAAATAACATAAGATTTTGATTATTACCTCCTTCACTGTCCTTGCTGCTAGCAAGAAGTATAATTGAAAGCGGGGTTGGGACGGGTTGGACTGTATACCCACCTTTAGCAAGAAACATTGCCCATGCAGGAGCCTCTGTTGATTTAGCAATTTTCTCCTTACACCTTGCTGGTGTAAGCTCCATCCTTGGCGCAGTAAATTTTATTTCAACAACTATTAATATAAAGCCTATTAATATAAAACCTGAACGAATTCCACTATTTGTTTGAGCAGTAGCTATTACAGCCTTATTACTACTGTTATCTCTACCAGTCCTTGCTGGAGCAATCACAATACTTCTTACAGACCGTAACCTTAACACTTCTTTTTTCGACCCGGCTGGCGGTGGAGACCCAATTCTATATCAACATTTGTTC
>PeriAmer
--AACATTATATTTTATTTTCGGTGCCTGATCAGGTATAGTGGGAACATCACTAAGAATATTAATTCGTGCTGAGCTCGGGCAACCAGGTTCACTAATTGGAGATGATCAAATTTATAATGTAATCGTTACTGCCCATGCCTTCATTATAATTTTCTTTATAGTAATACCAATCATAATTGGGGGATTTGGTAATTGATTAGTACCACTAATATTAGGAGCCCCAGATATAGCCTTCCCACGAATAAATAATATAAGATTCTGATTATTACCACCTTCATTAACTTTATTACTAGCTAGTAGTATAGTAGAAAGAGGTGCCGGAACAGGATGAACAGTATACCCACCACTAGCAAGAGGCATTGCTCATGCCGGAGCATCTGTTGATCTAGCAATTTTTTCATTACATCTAGCAGGTGTATCCTCAATTCTAGGAGCTGTAAATTTTATCTCCACAACAATTAATATAAAACCTATTAATATAAAACCAGAACGAATTCCCCTTTTCGTATGATCAGTAGCTATTACAGCATTATTATTATTATTATCTCTACCAGTGCTTGCTGGAGCAATTACTATATTATTAACTGACCGAAATCTAAATACATCCTTTTTTGATCCAGCAGGAGGGGGTGACCCAATTTTATATCAACACTTATTC
>DiplPunc
---ACACTATATTTCATCTTCGGAGCCTGAGCAGGAATAGTAGGGACATCATTAAGCATATTAATCCGGGCAGAATTAAATCAACCGGGGTCTCTTATTGGAGACGATCAAATTTATAATGTTATTGTTACTGCTCATGCCTTTATTATAATTTTCTTTATAGTAATACCAATTTTAATTGGAGGATTCGGAAATTGATTGGTTCCTTTAATACTAGGAGCACCTGATATAGCTTTCCCCCGAATAAATAATATAAGATTTTGACTCCTTCCTCCCTCTCTAACACTTCTTCTAGCAAGAAGAATAGTGGAAAGAGGAGCCGGTACAGGCTGAACTGTTTACCCTCCCTTAGCAAGAAGAATAGCACATGCCGGAGCATCTGTAGATCTGGCAATCTTCTCACTGCATTTAGCAGGTGTTTCCTCTATTTTAGGGGCCGTAAATTTTATTTCTACTATTATTAATATAAAACCTATCAGTATAAAACCAGAGCGAATCCCTCTGTTTGTCTGAGCAGTAGGAATTACTGCCTTATTACTTCTTCTATCATTGCCAGTATTAGCAGGGGCAATTACAATACTATTAACAGACCGAAATTTAAACACATCCTTTTTTGATCCTGCAGGAGGAGGAGATCCTATCCTATACCAACATTTATTC
>PseuLongBMGJT
--AACCCTTTATTTTATTTTTGGAGCATGAGCAGGAATAGTCGGAACATCCCTAAGAATATTAATTCGAATAGAATTAGGACAACCAGGATCATTAATTGGAGATGATCAAATTTACAATGTAATTGTAACAGCACACGCTTTTGTAATAATTTTTTTTATAGTAATACCAATTTTAATTGGAGGATTTGGTAATTGGCTTGTCCCCCTAATACTTGGTGCTCCCGATATAGCATTTCCTCGAATAAATAACATAAGATTTTGACTATTACCCCCATCATTGTCCTTACTGCTAGCAAGAAGTATAATTGAAAGAGGGGTTGGGACGGGTTGGACTGTCTACCCACCTTTAGCAAGAAATATTGCCCATGCTGGAGCTTCAGTTGATTTAGCAATTTTCTCCCTACACCTTGCTGGTGTTAGATCCATCCTTGGTGCAGTAAACTTTATTTCAACAACTATTAATATAAAACCTATTAATATAAAACCTGAACGAATTCCATTATTTGTTTGAGCAGTAGCTATTACAGCGCTATTGCTACTACTATCCTTACCAGTCCTTGCTGGAGCAATTACTATACTTCTTACAGATCGTAACCTTAATACTTCTTTTTTTGACCCGGCTGGCGGTGGTGATCCCATTCTATACCAACATTTATTC
>PseuFusc1
--AACTCTTTATTTTATCTTCGGAGCATGGGCAGGAATAGTAGGAACATCTCTAAGCATGCTAATCCGAATAGAATTAGGACAACCAGGATCACTAATTGGAGATGACCAAATTTACAATGTAATTGTAACAGCACACGCTTTTGTAATAATTTTTTTTATAGTAATACCAATTCTAATTGGTGGATTTGGTAATTGACTTGTCCCCTTAATACTTGGTGCTCCCGATATAGCATTTCCCCGAATAAATAATATAAGATTTTGATTGTTACCCCCATCATTATCCCTATTGCTGGCAAGCAGTATAATTGAAAGCGGTGTAGGGACAGGCTGGACTGTCTACCCCCCATTAGCAAGAAACATTGCCCATGCTGGAGCTTCAGTTGACTTAGCAATTTTTTCCCTTCATCTTGCTGGTGTAAGATCCATCCTCGGTGCAGTAAATTTTATTTCAACAACTATTAACATAAAACCTATTAATATAAAACCTGAACGAATCCCACTATTTGTTTGATCAGTAGCTATCACAGCCCTATTACTTCTGCTATCCCTACCAGTTCTTGCTGGAGCAATCACAATACTTCTTACAGATCGTAATTTGAACACTTCCTTTTTCGACCCTGCTGGTGGGGGAGACCCAATTCTATACCAACATTTATTT
>PseuFengDHS
--AACTCTTTATTTTATCTTCGGAGCATGAGCGGGAATAGTAGGAACATCTCTAAGCATATTGATTCGGGTAGAACTGGGTCAACCAGGGTCCTTAATTGGGGATGATCAAATTTACAATGTAATCGTAACAGCACATGCTTTTGTAATAATTTTTTTTATAGTAATACCAATTCTAATTGGAGGATTTGGTAATTGACTTGTCCCCTTAATACTCGGCGCACCTGATATAGCATTCCCCCGAATAAATAATATAAGATTTTGATTATTACCTCCCTCATTGTCCTTATTACTAGCAAGTAGTATAATTGAAAGAGGGGTTGGGACAGGTTGGACTGTGTACCCACCATTAGCAAGCAATATTGCTCATGCCGGTTCTTCAGTTGATTTAGCTATTTTCTCACTACACCTTGCAGGTGTCAGATCTATCCTCGGAGCGGTAAACTTTATTTCAACAACTATTAACATAAAGCCCATTAACATAAAACCTGAACGAATCCCATTATTTGTTTGAGCTGTTGCTATTACAGCCCTATTATTACTGCTATCACTGCCGGTTCTTGCTGGAGCAATCACAATACTTCTTACAGATCGTAACTTAAACACTTCTTTTTTTGATCCTGCTGGTGGAGGAGACCCAATTCTATACCAACATTTATTT
>PseuDawe
--AACCCTTTATTTCATCTTCGGAGCATGATCAGGAATAGTGGGAACATCTCTAAGTATACTAATCCGAATAGAGCTAGGGCAACCAGGATCACTTATTGGAGATGATCAAATTTACAATGTAATCGTAACAGCACACGCTTTTGTAATAATTTTTTTTATAGTAATACCAATTTTAATTGGTGGATTTGGTAATTGACTTGTCCCTTTAATACTTGGTGCTCCCGATATAGCATTCCCCCGAATAAACAATATAAGATTCTGATTATTACCACCATCATTATCGCTATTGCTAGCAAGAAGCATAATTGAAAGAGGTGTGGGGACAGGTTGGACTGTATACCCCCCATTAGCAAGAAACATTACCCATGCTGGGGCCTCAGTTGACCTAGCAATTTTTTCATTACATCTTGCCGGTGTTAGCTCTATCCTTGGAGCTGTAAACTTTATTTCGACAACCATTAACATAAAGCCCATTAATATAAAACCTGAACGAATCCCACTGTTTGTTTGAGCAGTAGCCATTACAGCATTATTATTATTACTATCATTACCAGTTCTTGCTGGGGCAATTACAATACTCCTTACAGATCGTAATCTAAACACTTCTTTTTTTGACCCTGCTGGAGGTGGAGACCCAATTCTATACCAGCATTTATTC
>PseuDong
--AACTCTTTATTTTATCTTTGGAGCATGAGCAGGAATAGTAGGGACATCTCTAAGAATACTAATCCGAGTGGAATTAGGGCAACCAGGGTCCTTAATTGGAGATGATCAGATCTATAACGTAATTGTAACAGCACATGCCTTTGTGATGATTTTTTTTATAGTAATACCAATTTTAATTGGAGGCTTTGGCAATTGACTTGTTCCATTAATGCTTGGTGCACCCGATATAGCATTCCCTCGAATAAATAATATAAGATTTTGATTATTACCCCCCTCATTATCTTTATTACTGGCAAGAAGTATAATTGAAAGAGGTGTTGGGACAGGTTGGACTGTGTACCCACCATTAGCAAGTAACATTGCCCATGCTGGTTCTTCAGTTGATTTAGCAATTTTTTCCCTACATCTTGCAGGTGTTAGATCCATTCTCGGTGCAGTAAACTTTATTTCAACAACTATTAATATAAAACCCATTAATATAAAACCTGAACGAATCCCATTATTTGTTTGGGCTGTAGCTATTACAGCACTATTACTACTTTTATCACTACCAGTTCTTGCCGGAGCAATCACAATACTTCTCACAGACCGTAATTTAAATACTTCTTTTTTTGACCCCGCTGGTGGGGGAGATCCAATTTTATATCAACATTTATTC
>PseuFeng1
--AACTCTTTATTTTATCTTCGGAGCATGAGCAGGGATAGTAGGAACATCCTTAAGTATATTAATCCGGGTAGAACTAGGTCAACCAGGCTCCTTAATTGGAGATGATCAGATTTATAATGTAATTGTAACGGCACACGCTTTTGTAATAATTTTTTTTATAGTAATACCAATTCTAATTGGAGGATTTGGTAATTGACTTGTCCCCTTAATACTTGGTGCACCTGATATAGCATTCCCCCGAATAAATAATATAAGATTTTGATTATTACCTCCCTCATTATCCTTATTACTAGCAAGTAGTATAATTGAAAGAGGGGTTGGGACAGGTTGGACTGTTTATCCACCATTGGCAAGTAATATTGCTCATGCCGGTTCTTCAGTTGATTTAGCAATTTTCTCCCTACACCTTGCAGGTGTCAGATCTATCCTCGGAGCAGTAAATTTTATTTCAACAACTATTAATATAAAGCCCGTTAATATAAAACCTGAACGAATCCCGTTATTTGTTTGAGCTGTTGCTATTACAGCCCTATTACTATTATTATCACTGCCGGTTCTTGCTGGAGCAATCACAATACTTCTTACAGACCGTAATTTAAACACTTCTTTTTTTGACCCCGCTGGGGGTGGGGACCCAATTTTATACCAACATTTATTT
>PseuFeng2
--AACTCTTTATTTTATCTTCGGAGCATGAGCAGGAATAGTAGGAACATCCTTAAGTATATTAATCCGGGTAGAACTAGGCCAACCAGGCTCCTTAATTGGAGATGATCAGATTTATAATGTAATTGTAACGGCACACGCTTTTGTAATAATTTTTTTTATAGTAATACCAATTCTAATTGGAGGATTTGGTAATTGACTTGTCCCCTTAATACTTGGTGCACCTGATATAGCATTCCCCCGAATAAATAATATAAGATTTTGATTATTACCTCCCTCATTATCCTTATTACTAGCAAGTAGTATAATTGAAAGAGGGGTTGGGACAGGTTGGACTGTTTATCCACCATTGGCAAGTAATATTGCTCATGCCGGTTCTTCAGTTGATTTAGCAATTTTCTCCCTACACCTTGCAGGTGTTAGATCTATCCTCGGAGCAGTAAATTTTATTTCAACAACTATTAATATAAAGCCCGTTAATATAAAACCTGAACGAATCCCGTTATTTGTTTGAGCTGTTGCTATTACAGCCCTATTACTATTATTATCGCTGCCGGTTCTTGCTGGAGCAATCACAATACTTCTTACAGACCGTAATTTAAACACTTCTTTTTTTGACCCCGCTGGGGGTGGGGACCCAATTTTATACCAACATTTATTT
>PseuFusc2
--AACTCTTTATTTTATCTTCGGAGCATGGGCAGGAATAGTAGGGACATCTCTAAGCATGCTAATCCGAATAGAATTAGGACAACCAGGATCACTAATTGGAGATGACCAAATTTACAATGTAATTGTAACAGCACACGCTTTTGTAATAATTTTTTTTATAGTAATACCAATTCTAATTGGTGGATTTGGTAATTGACTTGTCCCCTTAATACTTGGTGCTCCCGATATAGCATTTCCCCGAATAAATAATATAAGATTTTGATTGTTACCCCCATCATTATCCCTATTGCTGGCAAGCAGTATAATTGAAAGCGGTGTAGGGACAGGCTGGACTGTCTACCCCCCATTAGCAAGAAACATTGCCCATGCTGGAGCTTCAGTTGACTTAGCAATTTTTTCCCTTCATCTTGCTGGTGTAAGATCCATCCTCGGTGCAGTAAATTTTATTTCAACAACTATTAACATAAAACCTATTAATATAAAACCTGAACGAATCCCACTATTTGTTTGAGCAGTAGCTATCACAGCCCTATTACTTCTGCTATCCCTACCAGTTCTTGCTGGAGCAATCACAATACTTCTTACAGATCGTAATTTGAACACTTCCTTTTTCGACCCTGCTGGTGGGGGAGACCCAATTCTATACCAACATTTATTT
>PseuPiloLDT
--AACCCTTTATTTTATCTTCGGAGCATGGGCAGGAATAGTAGGAACATCTCTAAGTATATTAATCCGAATAGAATTAGGACAACCCGGATCACTAATTGGAGATGATCAAATTTACAATGTAATTGTAACAGCACACGCCTTTGTAATAATTTTTTTTATAGTAATACCAATTCTAATTGGTGGATTTGGTAATTGACTTGTCCCCTTAATACTCGGTGCTCCCGATATAGCATTTCCCCGAATGAACAATATAAGATTTTGATTACTACCGCCATCACTAACCCTATTGCTAGCAAGTAGTATAGTTGAAAGCGGTGTTGGGACAGGTTGGACTGTGTACCCCCCATTAGCAAGAAACATTGCACATGCTGGGGCTTCGGTTGACTTAGCAATTTTTTCCTTACACCTTGCAGGTGTAAGATCTATCCTCGGTGCAGTAAATTTTATTTCAACAACTATTAATATAAAACCTATTAATATAAAACCTGAACGAATTCCACTATTTGTTTGAGCAGTTGCTATCACAGCCCTATTACTACTATTATCCCTACCAGTTCTTGCTGGAGCAATCACGATGCTTCTTACAGATCGTAATTTAAACACCTCTTTTTTTGACCCTGCTGGGGGAGGAGACCCAATTCTATACCAACATTTATTT
>PseuNigr
--AACTCTTTATTTTATCTTCGGAGCATGAGCAGGAATAGTAGGAACATCTTTAAGCATATTAATCCGAGTAGAATTAGGGCAACCAGGATCTTTGATTGGAGATGATCAGATCTACAATGTAATTGTAACAGCACATGCTTTCGTAATAATTTTTTTTATAGTAATACCAATTCTAATTGGAGGATTTGGTAATTGACTTGTCCCCCTAATGCTTGGTGCACCCGACATGGCGTTCCCCCGAATAAATAACATAAGATTTTGATTATTACCCCCCTCATTGTCATTATTACTGGCGAGTAGTATAATTGAAAGTGGGGTTGGGACAGGTTGGACTGTGTACCCACCATTAGCAAGCAACATTGCTCATGCCGGTTCTTCAGTTGATTTAGCAATTTTCTCTCTACATCTTGCAGGTGTTAGATCCATCCTCGGAGCAGTAAATTTTATTTCAACAACCATTAATATAAAACCCATTAACATAAAACCTGAACGAATCCCACTATTTGTTTGAGCTGTAGCTATTACAGCCCTATTACTACTATTATCCTTGCCAGTTCTTGCTGGAGCAATCACAATACTTCTCACAGATCGTAATTTAAACACTTCTTTTTTTGACCCTGCTGGTGGGGGAGACCCAATTCTATACCAACATTTATTT
>PseuPiloWX
--AACCCTTTATTTTATCTTCGGAGCATGGGCTGGAATAGTAGGAACATCTCTAAGTATATTAATCCGAATAGAATTAGGACAACCCGGGTCACTAATTGGAGATGACCAAATTTACAATGTAATTGTAACAGCACACGCTTTTGTAATAATTTTTTTTATAGTAATACCAATTCTAATTGGTGGATTTGGCAATTGACTTGTCCCCTTAATACTTGGTGCTCCCGATATAGCATTTCCCCGAATAAATAATATAAGATTTTGATTACTACCCCCATCACTATCCTTACTGCTGACAAGCAGTATAATTGAAAGCGGTGTAGGGACAGGTTGGACTGTGTACCCCCCATTAGCAAGAAACATTGCCCATGCTGGGGCTTCGGTTGACTTAGCAATTTTCTCCTTACACCTTGCAGGTGTAAGATCCATTCTCGGTGCAGTAAATTTTATTTCAACAACTATTAATATAAAACCCATTAATATAAAACCCGAACGAATTCCTCTATTTGTTTGAGCAGTCGCTATCACAGCCCTATTACTATTATTATCCCTACCAGTTCTTGCTGGAGCAATCACAATGCTTCTTACAGATCGTAATTTAAACACTTCTTTTTTTGACCCTGCTGGGGGAGGGGACCCTATTTTATACCAACATTTATTT
>PseuPiloYL
--AACTCTTTATTTTATCTTCGGAGCATGGGCAGGAATAGTGGGGACATCTCTAAGCATATTGATCCGAATAGAACTAGGGCAACCAGGGTCACTAATTGGAGATGACCAAATTTACAATGTAATTGTAACAGCACACGCTTTTGTAATAATTTTTTTTATAGTAATACCAATTCTAATCGGTGGATTTGGCAATTGACTTGTCCCCTTAATACTTGGTGCTCCCGATATAGCATTTCCTCGAATAAATAATATAAGATTTTGATTGCTACCCCCATCATTATCCCTACTACTGACAAGCAGTATAATTGAAAACGGTGTAGGGACAGGTTGGACTGTGTACCCCCCTTTAGCAAGAAACATTGCCCATGCTGGGGCCTCGGTTGACTTAGCAATTTTTTCCTTACACCTTGCAGGTGTAAGATCCATCCTCGGTGCAGTAAATTTTATTTCAACAACTATTAATATAAAACCCATTAATATAAAACCTGAACGAATTCCACTATTTGTTTGAGCAGTAGCTATTACAGCCCTATTACTACTATTATCTCTACCAGTTCTTGCTGGAGCAATCACGATACTTCTTACAGATCGTAATTTAAACACTTCCTTTTTCGACCCTGCTGGGGGAGGGGACCCAATTCTATACCAACACTTATTT
>PseuRedu
--GACTCTTTATTTTATTTTCGGAGCTTGAGCAGGGATAGTAGGAACCTCTCTAAGCATACTAATCCGAGTAGAACTCGGACAGCCGGGATCACTAATTGGAGACGACCAAATTTACAATGTAATTGTAACAGCGCACGCTTTTGTAATAATCTTTTTTATAGTTATACCAATTTTAATTGGAGGATTTGGTAACTGACTTGTCCCCTTAATACTTGGTGCACCTGATATAGCATTCCCCCGAATAAACAATATAAGATTTTGACTGCTCCCCCCATCATTATCCCTTCTACTGGCAAGCAGTCTAGTTGAAAGTGGGGTTGGGACAGGTTGGACTGTCTACCCTCCTTTAGCAAGAAACATTGCACATGCCGGAGCATCCGTTGACCTAGCAATTTTTTCCCTACATCTTGCTGGTGTTAGATCTATTCTCGGAGCAGTAAACTTTATTTCAACAACCATCAATATAAAGCCCATCAATATAAAACCTGAACGAATTCCACTATTTGTTTGAGCAGTAGCTATCACAGCTCTCTTATTACTGTTATCCCTACCAGTACTTGCCGGAGCAATCACAATACTTCTTACAGACCGTAACTTAAATACTTCTTTTTTTGATCCGGCAGGTGGTGGGGACCCAATTCTATACCAACATTTATTT
>PseuLatiSM
--AACCCTTTATTTTGTCTTTGGTGCTTGAGCAGGTATAGTGGGAACCTCTTTAAGTATACTAATCCGAGTAGAACTCGGGCAACCAGGGTCACTAATTGGAGACGATCAAATTTATAATGTAATTGTAACAGCGCACGCCTTCGTAATGATTTTTTTTATAGTTATACCTATCCTAATTGGAGGATTTGGTAATTGACTTGTCCCCCTAATACTTGGTGCACCTGATATAGCATTCCCTCGAATAAATAATATAAGATTTTGGCTATTACCTCCGTCCCTGTCCCTCTTACTAGCAAGTAGCATAGTTGAAAGAGGGGTTGGGACAGGTTGAACTGTCTACCCACCTTTAGCAAGAAATATTGCACACGCTGGGGCATCCGTTGACCTAGCAATTTTTTCCTTACACCTTGCTGGTGTCAGATCTATTCTCGGAGCAGTAAACTTTATCTCAACAACTATTAACATAAAGCCCGCTAATATAAAACCTGAACGGATTCCACTATTCGTTTGGGCTGTAGCTATTACAGCCCTATTACTACTACTTTCACTACCGGTTCTTGCTGGGGCAATCACAATACTTCTTACAGACCGTAATTTAAATACTTCTTTTTTTGATCCAGCTGGAGGTGGAGACCCAATTCTATACCAGCATCTATTC
>PseuSimiMYL
-----------------------AGCGTGAGCAGGGATGGTAGGAACATCCCTAAGTATGTTAATTCGAGTAGAACTAGGACAGCCAGGATCATTAATTGGAGATGATCAAATCTACAATGTAATTGTAACAGCACACGCTTTTGTAATAATCTTTTTTATAGTAATACCAATTTTAATTGGAGGATTCGGTAATTGACTTGTCCCCTTAATACTTGGTGCACCTGATATAGCATTTCCCCGAATAAATAACATAAGATTTTGATTATTACCTCCTTCACTGTCCTTGCTGCTAGCAAGAAGTATAATTGAAAGCGGGGTTGGGACGGGTTGGACTGTATACCCACCTTTAGCAAGAAACATTGCCCATGCAGGAGCTTCGGTTGATTTAGCAATTTTCTCCTTACACCTTGCTGGTGTAAGTTCCATCCTTGGCGCAGTAAATTTTATTTCAACAACTATTAATATAAAACCTATTAATATAAAGCCTGAACGAATTCCATTATTTGTTTGAGCAGTAGCTATTACAGCCTTATTACTACTGTTATCTCTACCAGTCCTTGCTGGAGCAATCACAATACTTCTTACAGACCGTAACCTTAACACTTCCTTTTTCGACCCGGCTGGTGGTGGGGACCCGATTCTATATCAACATTTATTC
>PseuLong1
--AACCCTTTATTTTATTTTTGGAGCATGAGCAGGAATAGTCGGAACATCCCTAAGAATATTAATTCGAATAGAATTAGGACAACCAGGATCATTAATTGGAGATGATCAAATTTACAATGTAATTGTAACAGCACACGCTTTTGTAATAATTTTTTTTATAGTAATACCAATTTTAATTGGAGGATTTGGTAATTGGCTTGTCCCCCTAATACTTGGTGCTCCCGATATAGCATTTCCTCGAATAAATAACATAAGATTTTGACTATTACCCCCATCATTGTCCTTACTGCTAGCAAGAAGTATAATTGAAAGAGGGGCTGGGACGGGTTGGACTGTCTACCCACCTTTAGCAAGAAATATTGCCCATGCTGGAGCTTCAGTTGATTTAGCAATTTTCTCCCTACACCTTGCTGGTGTTAGATCCATCCTTGGTGCAGTAAACTTTATTTCAACAACTATTAATATAAAACCTATTAATATAAAACCTGAACGAATTCCATTATTTGTTTGAGCAGTAGCTATTACAGCGCTATTGCTACTACTATCCTTACCAGTCCTTGCTGGAGCAATTACTATACTTCTTACAGATCGTAACCTTAATACTTCTTTTTTTGACCCGGCTGGCGGTGGTGATCCCATTCTATACCAACATTTATTC
>PseuBaim
--AACCCTTTATTTTGTCTTTGGAGCCTGGGCCGGGATAGTAGGAACCTCTTTAAGCATACTAATTCGGGTAGAACTTGGACAACCAGGGTCATTAATTGGAGACGATCAAATTTATAATGTAATTGTAACAGCACACGCTTTTGTAATAATCTTTTTTATAGTAATACCAATTTTGATTGGAGGATTTGGTAACTGACTTGTCCCCTTAATGCTCGGTGCACCTGATATAGCATTCCCCCGAATAAATAACATAAGATTTTGACTGTTGCCCCCATCACTATCACTATTACTAGCAAGTAGTATAATTGAAAGAGGGGTTGGGACAGGTTGGACTGTCTACCCACCCTTAGCAAGAAATATTGCTCATGCCGGAGCATCCGTTGACCTAGCAATTTTTTCCTTGCACCTTGCTGGTGTCAGATCAATTCTTGGAGCAGTAAACTTTATCTCAACAACCATCAACATAAGGCCTATCAATATAAAGCCCGAACGAATTCCACTATTTGTTTGAGCAGTAGCTATTACAGCCCTATTACTGCTACTATCATTACCGGTTCTTGCTGGAGCAATCACTATACTTCTAACAGACCGTAATTTAAACACTTCCTTTTTTGACCCAATTGGTGGTGGAGACCCAATTCTATACCAACATCTATTC
>PseuDefiCJS
--AACTCTTTATTTTATTTTCGGAGCTTGAGCAGGGATAGTAGGTACCTCCCTAAGTATGCTGATCCGAGTAGAACTTGGACAACCAGGATCACTAATCGGAGACGACCAAATTTACAATGTAATTGTAACAGCACACGCTTTTGTAATAATCTTTTTTATAGTTATACCAATTTTAATTGGAGGATTTGGCAACTGACTTGTCCCTTTAATACTTGGTGCACCTGATATAGCATTTCCCCGAATAAACAACATAAGATTTTGGCTTCTCCCCCCATCATTATCCCTTCTACTGGCAAGTAGCATAGTTGAAAGCGGGGTTGGGACAGGTTGGACTGTCTACCCCCCCTTAGCAAGAAACATTGCGCATGCCGGAGCATCAGTTGACCTGGCAATTTTTTCCCTACATCTTGCTGGTGTCAGATCTATTCTAGGGGCAGTAAACTTTATTTCAACAACCATTAATATAAAGCCCATTAATATAAAACCTGAACGAATCCCGCTATTTGTTTGATCAGTGGCTATTACAGCCCTTTTATTACTACTATCCCTACCAGTGCTTGCCGGAGCAATCACAATGCTTCTTACAGACCGTAATTTAAATACTTCTTTTTTTGACCCGGCAGGTGGTGGAGACCCAATTCTGTACCAGCATCTATTT
>PseuDefiHS
--AACTCTTTATTTTATTTTCGGAGCTTGAGCAGGGATAGTAGGTACCTCCCTAAGTATACTGATCCGAGTGGAACTTGGACAACCAGGATCACTAATCGGAGACGACCAAATTTACAATGTAATTGTAACAGCTCACGCTTTTGTAATAATCTTTTTTATAGTTATACCAATTTTAATTGGAGGATTTGGCAACTGGCTTGTCCCTTTAATACTTGGTGCACCTGATATAGCATTCCCCCGAATAAACAACATAAGATTTTGACTTCTCCCCCCATCATTATCCCTTTTACTGGCAAGTAGCATAATTGAAAGTGGGGTTGGGACAGGTTGGACTGTCTACCCCCCCTTAGCAAGAAACATTGCGCATGCCGGAGCATCAGTTGACCTAGCAATTTTTTCCCTACATCTTGCTGGTGTCAGATCTATTCTAGGGGCAGTAAACTTTATTTCAACAACCATTAATATAAAGCCCATTAATATAAAACCTGAACGAATCCCGCTATTTGTTTGAGCAGTGGCTATTACAGCCCTTTTATTACTGCTATCCCTACCAGTGCTTGCTGGAGCAATCACAATGCTTCTTACGGACCGTAATTTAAATACTTCTTTTTTTGACCCAGCAGGTGGTGGAGACCCAATTCTGTACCAGCATCTATTT
>PseuMagn
--AACCCTTTATTTCGTTTTTGGTGCTTGAGCAGGCATAGTAGGAACCTCTTTAAGCATATTAATCCGAGCTGAGCTTGGGCAACCAGGATCACTAATTGGAGATGATCAAATTTATAATGTAATCGTAACAGCACACGCTTTTGTAATAATCTTTTTTATAGTTATGCCAATTTTAATTGGAGGGTTTGGTAATTGGCTTGTTCCCCTAATATTAGGTGCACCTGACATGGCATTCCCCCGAATAAATAATATAAGATTTTGGTTACTACCCCCGTCATTATCCCTACTACTGGCGAGTAGCATAGTTGAAAGTGGGGTTGGGACGGGTTGGACCGTCTACCCACCTTTAGCAAGAAATATTGCTCATGCCGGAGCATCAGTTGATCTAGCAATTTTTTCTCTACATCTTGCTGGTGTCAGATCTATCCTCGGAGCAGTAAACTTCATTTCAACAACCATTAACATAAAACCTGTTAATATAAAACCTGAACGAATCCCACTATTTGTTTGAGCTGTAGCCATTACAGCCCTATTACTACTACTGTCACTACCAGTTCTTGCCGGAGCAATTACAATACTTCTTACAGACCGTAATTTAAATACTTCTTTTTTTGATCCGGCTGGTGGTGGAGACCCAATTCTATATCAACATCTATTT
>PseuFlav
--AACCCTTTATTTTATCTTTGGGGCATGAGCAGGAATAGTTGGAACATCTCTTAGCATACTAATCCGAATAGAACTAGGTCAACCAGGATCCATAATTGGAGATGATCAAATTTATAATGTAATTGTAACAGCACATGCTTTTGTAATAATTTTTTTTATAGTAATACCAATCATGATTGGAGGATTTGGTAATTGACTTGTCCCCCTAATACTTGGTGCTCCCGATATAGCATTCCCCCGAATAAATAACATAAGATTTTGATTATTACCCCCATCATTATCCTTACTACTGACAAGCAGTATAATTGAAAGCGGTGTAGGGACAGGTTGGACTGTATACCCACCATTAGCAAGAAACATTGCCCATGCCGGAGCCTCAGTTGACTTAGCAATTTTTTCCCTACACCTTGCAGGTGTAAGCTCCATTCTTGGGGCGGTTAACTTTATTTCAACAACCATTAACATAAAGCCTATTAATATAAAACCTGAACGAATCCCACTATTTGTATGAGCAGTAGCCATTACAGCCTTATTATTGTTATTATCACTACCAGTTCTTGCTGGAGCAATCACAATACTCCTTACAGATCGTAACTTAAACACCTCCTTTTTTGACCCTGCTGGTGGGGGAGACCCAATTCTATACCAACACTTATTT
>PseuPiloWBS
--AACTCTTTATTTTATCTTCGGAGCATGGGCAGGAATAGTGGGAACATCTCTAAGCATATTGATCCGAATAGAACTAGGACAACCGGGGTCACTAATTGGAGATGACCAAATTTACAATGTAATTGTAACAGCACACGCTTTTGTAATAATTTTTTTTATAGTAATACCAATTCTAATTGGTGGATTTGGCAATTGACTTGTCCCCTTAATGCTTGGTGCTCCCGATATAGCATTTCCTCGAATAAATAATATAAGATTTTGATTACTACCCCCATCATTATCACTACTACTGATAAGTAGTATAATTGAAAGCGGTGTAGGGACAGGTTGGACTGTGTACCCCCCTTTAGCAAGAAACATTGCCCATGCTGGGGCCTCAGTTGACTTAGCAATTTTTTCCCTGCACCTTGCAGGCGTAAGATCTATCCTCGGTGCAGTAAATTTTATTTCAACAACTATTAATATAAAACCCATTAATATAAAACCTGAACGAATTCCACTATTTGTTTGAGCAGTAGCTATTACAGCTCTATTATTATTATTATCCCTACCAGTTCTTGCTGGAGCAATCACGATACTCCTTACAGATCGTAATTTAAACACTTCTTTCTTCGACCCTGCTGGGGGAGGAGACCCAATTCTATACCAACATTTATTT
>PseuWooi
--AACCCTTTATTTTATCTTTGGAGCCTGATCGGGAATAGTAGGGACATCTCTAAGCATATTAATCCGAATAGAATTAGGTCAACCAGGCTCACTAATTGGAGATGATCAGATTTATAATGTAATTGTAACAGCACACGCTTTTGTAATAATTTTCTTCATAGTAATGCCAATTATAATTGGCGGATTTGGTAATTGACTTGTCCCCTTAATACTTGGTGCTCCCGATATAGCATTCCCCCGAATAAATAATATAAGATTTTGACTATTACCCCCATCGTTATCCCTATTGCTGGCAAGCAGCATAATTGAAAGAGGCGTAGGGACAGGTTGGACTGTATACCCACCATTAGCAAGAAACATTGCCCATGCTGGGGCTTCAGTTGACTTAGCAATTTTTTCCTTACATCTTGCCGGCGTAAGATCAATTCTCGGTGCAGTAAACTTTATTTCAACAACTATTAACATAAAACCCATCAACATAAAACCTGAACGAATCCCATTATTTGTTTGAGCAGTAGCTATCACAGCTTTATTATTGTTATTATCCTTACCAGTTCTTGCCGGAGCAATCACAATACTCCTTACAGATCGTAATTTAAACACTTCTTTTTTTGACCCTGCTGGTGGGGGAGACCCGATTCTATACCAACATTTATTC
>PseuXuor
--AACCCTTTATTTTATCTTTGGAGCATGAGCAGGAATAGTAGGAACATCTTTAAGTATATTAATCCGAATAGAACTGGGGCAACCAGGATCATTAATTGGAGATGATCAAATTTATAATGTAATTGTAACAGCACATGCTTTTGTAATAATTTTTTTTATGGTAATACCAATTTTAATCGGCGGATTTGGTAATTGACTTGTTCCCTTAATACTCGGTGCCCCCGATATAGCATTTCCCCGAATAAATAATATAAGATTTTGATTACTACCCCCATCATTATTGCTATTGCTGGCAAGAAGCATAGTTGAAAGAGGAGTGGGGACAGGTTGGACTGTCTACCCCCCATTAGCAAGAAACATTGCTCATGCTGGAGCATCAGTTGACCTAGCAATTTTTTCCTTACACCTTGCAGGTGTAAGATCCATTCTCGGCGCAGTAAATTTTATTTCAACAACTATTAACATAAAATCTATTAACATAAAACCTGAGCAAATTCCATTATTTGTTTGAGCAGTAGCAATTACAGCTTTATTACTATTGTTGTCACTACCGGTTCTTGCAGGAGCAATCACAATACTTCTTACAGATCGTAACTTAAACACCTCTTTTTTTGACCCTGCCGGCGGTGGGGATCCAATCTTATACCAACATTTATTT
>PseuLatiDB1
--AACCCTTTATTTTGTTTTTGGTGCTTGAGCAGGAATAGTAGGAACCTCTTTAAGCATACTAATCCGAGTTGAGCTTGGGCAACCAGGGTCACTGATTGGAGACGATCAAATTTACAATGTAATTGTAACAGCACATGCCTTCGTAATGATTTTTTTTATAGTTATACCTATCCTAATTGGAGGGTTTGGTAATTGACTTGTCCCCTTAATACTTGGTGCACCTGATATAGCATTCCCTCGAATAAATAATATAAGATTTTGGCTATTGCCTCCGTCCCTGTCCCTCTTACTAGCAAGTAGCATAGTTGAAAGAGGGGTTGGGACAGGTTGGACTGTCTACCCACCTTTAGCAAGAAACATTGCACATGCTGGGGCATCAGTTGACCTAGCAATTTTTTCCTTACACCTTGCTGGTGTCAGATCTATTCTCGGAGCAGTAAACTTTATCTCAACAACCATTAATATAAAACCCGTCAATATAAAACCCGAACGGATTCCACTTTTTGTTTGGGCAGTAGCTATTACAGCCCTATTACTACTACTTTCACTACCGGTTCTTGCTGGGGCAATCACAATACTTCTTACAGACCGTAATTTAAATACTTCTTTTTTTGACCCAGCTGGTGGTGGAGACCCAATTCTATACCAGCATCTATTC
>PseuLatiDB2
--AACCCTTTATTTTGTTTTTGGTGCTTGAGCAGGAATAGTAGGAACCTCTTTAAGCATACTAATCCGAGTTGAGCTTGGGCAACCAGGGTCACTGATTGGAGACGATCAAATTTACAATGTAATTGTAACAGCACATGCCTTCGTAATGATTTTTTTTATAGTTATACCTATCCTAATTGGAGGGTTTGGTAATTGACTTGTCCCCTTAATACTTGGTGCACCTGATATAGCATTCCCTCGAATAAATAATATAAGATTTTGGCTATTGCCTCCGTCCCTGTCCCTCTTACTAGCAAGTAGCATAGTTGAAAGAGGGGTTGGGACAGGTTGGACTGTCTACCCACCTTTAGCAAGAAATATTGCACATGCTGGGGCATCAGTTGACCTAGCAATTTTTTCCTTACACCTTGCTGGTGTCAGATCTATTCTCGGAGCAGTAAACTTTATCTCAACAACCATTAATATAAAACCCGTCAATATAAAACCCGAACGGATTCCACTTTTTGTTTGGGCAGTAGCTATTACAGCCCTATTACTACTACTTTCACTACCGGTTCTTGCTGGGGCAATCACAATACTTCTTACAGACCGTAATTTAAATACTTCTTTTTTTGACCCGGCTGGCGGTGGAGACCCAATTCTATACCAGCATCTATTC
>PseuYunnTM
--AACCCTTTATTTTATCTTTGGAGCCTGAGCAGGCATAGTCGGAACATCTCTAAGTATGCTAATTCGAGTAGAATTAGGACAACCAGGATCTTTAATTGGAGATGATCAAATTTATAATGTAATTGTAACAGCACATGCTTTTGTAATAATTTTTTTCATAGTAATACCAATTTTAATTGGAGGATTTGGTAATTGACTTGTCCCTTTAATGCTCGGTGCACCTGATATAGCATTCCCCCGAATAAATAACATAAGATTTTGGTTACTGCCCCCCTCATTATCCTTACTGCTGGCAAGCAGTATAGTTGAAAATGGGGTAGGCACAGGTTGGACTGTGTACCCTCCACTAGCAAGAAATATTGCTCATGCTGGAGCTTCGGTTGATTTAGCAATTTTCTCCCTCCACCTAGCAGGTGTTAGATCAATTCTCGGTGCAGTAAACTTTATTTCAACAACTATCAACATAAAGCCCATTAATATAAAACCTGAACGAATTCCATTATTTGTTTGAGCTGTGGCTATTACAGCCCTACTACTGTTATTATCACTACCGGTTCTTGCTGGTGCAATCACTATACTTCTCACAGACCGTAATTTAAACACTTCCTTTTTTGACCCTGCTGGTGGAGGAGACCCTATTCTATATCAACATTTATTT
>PseuYunnCY
--AACCCTTTATTTTATCTTTGGAGCCTGAGCAGGCATAGTCGGAACATCTCTAAGTATGCTAATTCGAGTAGAATTAGGACAACCAGGATCTTTAATTGGAGATGATCAAATTTATAATGTAATTGTAACAGCACATGCTTTTGTAATAATTTTTTTCATAGTAATACCAATTTTAATTGGAGGATTTGGTAATTGACTTGTCCCTTTAATGCTCGGTGCACCTGATATAGCATTCCCCCGAATAAATAACATAAGATTTTGGTTACTGCCCCCCTCATTATCCTTACTGCTGGCAAGCAGTATAGTTGAAAATGGGGTAGGCACAGGTTGGACTGTGTACCCTCCACTAGCAAGAAATATTGCTCATGCTGGAGCTTCAGTTGATTTAGCAATTTTCTCCCTCCACCTAGCAGGTGTTAGATCAATTCTCGGTGCAGTAAACTTTATTTCAACAACTATCAACATAAAGCCCATTAATATAAAACCTGAACGAATTCCATTATTTGTTTGAGCTGTGGCTATTACAGCCCTACTACTGTTATTATCACTACCGGTTCTTGCTGGGGCAATCACTATACTTCTCACAGACCGTAATTTAAACACTTCCTTTTTTGACCCTGCTGGTGGAGGAGACCCTATTCTATATCAACATTTATTT
>PseuFengZXS
--AACTCTTTATTTTATCTTCGGAGCATGAGCAGGAATAGTAGGAACATCCTTAAGTATATTAATCCGGGTAGAACTAGGCCAACCAGGCTCCTTAATTGGAGATGATCAGATTTATAATGTAATTGTAACGGCACACGCTTTTGTAATAATTTTTTTTATAGTAATACCAATTCTAATTGGAGGATTTGGTAATTGACTTGTCCCCTTAATACTTGGTGCACCTGATATAGCATTCCCCCGAATAAATAATATAAGATTTTGATTATTACCTCCCTCATTATCCTTATTACTAGCAAGTAGTATAATTGAAAGAGGGGTTGGGACAGGTTGGACTGTTTATCCACCATTGGCAAGTAATATTGCTCATGCCGGTTCTTCAGTTGATTTAGCAATTTTCTCCCTACACCTTGCAGGTGTTAGATCTATCCTCGGAGCAGTAAATTTTATTTCAACAACTATTAATATAAAGCCCGTTAATATAAAACCTGAACGAATCCCGTTATTTGTTTGAGCTGTTGCTATTACAGCCCTATTACTATTATTATCGCTGCCGGTTCTTGCTGGAGCAATCACAATACTTCTTACAGACCGTAATTTAAACACTTCTTTTTTTGACCCCGCTGGGGGTGGGGACCCAATTTTATACCAACATTTATTT
>PseuYunnBM
--AACCCTTTATTTTATCTTTGGAGCCTGAGCAGGCATAGTCGGAACATCTCTAAGTATGCTAATTCGAGTAGAATTAGGACAACCAGGATCTTTAATTGGAGATGATCAAATTTATAATGTAATTGTAACAGCACATGCTTTTGTAATAATTTTTTTCATAGTAATACCAATTTTAATTGGAGGATTTGGTAATTGACTTGTCCCTTTAATGCTCGGTGCACCTGATATAGCATTCCCCCGAATAAATAACATAAGATTTTGGTTACTGCCCCCCTCATTATCCTTACTGCTGGCAAGCAGTATAGTTGAAAATGGGGTAGGCACAGGTTGGACTGTGTACCCTCCACTAGCAAGAAATATTGCTCATGCTGGAGCTTCAGTTGATTTAGCAATTTTCTCCCTCCACCTAGCAGGTGTTAGATCAATTCTCGGTGCAGTAAACTTTATTTCAACAACTATCAACATAAAGCCCATTAATATAAAACCTGAACGAATTCCATTATTTGTTTGAGCTGTGGCTATTACAGCCCTACTACTGTTATTATCACTACCGGTTCTTGCTGGTGCAATCACTATACTTCTCACAGACCGTAATTTAAACACTTCCTTTTTTGACCCTGCTGGTGGAGGAGACCCTATTCTATATCAACATTTATTT
>EupoSine
--AACTCTTTATTTTATTTTTGGTGCATGAGCTGGAATAGTAGGTACTTCCTTAAGTATACTAATCCGAGCAGAATTAGGCCAACCTGGGTCTTTAATTGGAGATGATCAAATTTATAATGTTATTGTAACAGCTCATGCATTCGTTATAATTTTTTTTATAGTTATGCCAATTCTTATTGGAGGGTTTGGTAATTGATTGGTTCCCCTAATGCTTGGAGCACCTGACATGGCTTTTCCTCGTATAAACAATATAAGTTTTTGACTACTACCACCATCCCTATCTTTCTTACTCGCAAGCAGTATAGTTGAAAGAGGAGTTGGCACAGGTTGGACTGTCTACCCACCTTTAGCAAGTAACATCGCTCATGCTGGAGCATCTGTCGATTTAGCAATCTTTTCCTTACATCTTGCAGGGGTTAGATCAATTTTAGGTGCAGTAAATTTTATTTCGACAACTATTAATATAAAACCCATCAACATAAAGCCTGAACAAATCCCATTATTTGTTTGAGCTGTAGTTATTACAGCATTATTATTACTTTTGTCTTTACCTGTCCTTGCTGGAGCCATTACTATGCTTTTAACAGATCGAAATTTAAACACTTCATTTTTTGACCCTGCCGGCGGTGGTGATCCTATTCTCTATCAACATTTATTT
>EupoHana
--AACTCTTTATTTTATTTTTGGTGCATGAGCTGGAATGGTAGGTACTTCTCTAAGTATATTGATTCGAGCAGAATTAGGTCAACCTGGATCATTAATTGGAGATGATCAAATCTATAACGTTATTGTAACAGCTCATGCTTTTGTAATAATTTTTTTCATAGTTATGCCAATTCTCATTGGAGGATTTGGCAATTGATTAGTTCCTTTAATACTTGGGGCACCTGACATGGCTTTTCCTCGTATAAATAATATAAGTTTTTGATTATTACCACCATCCTTATCTTTCTTGTTAGCAAGCAGTATAATTGAAAGAGGGGTAGGCACTGGTTGAACCGTCTATCCACCATTAGCAAGAAACATTGCTCACGCAGGAGCATCTGTTGATCTAGCCATTTTTTCCCTCCATCTTGCTGGTGTAAGATCAATTTTAGGAGCAGTAAATTTTATTTCAACCACTATTAACATAAAACCTATTAATATAAAACCAGAACAAATTCCATTATTTGTTTGAGCAGTAGTTATTACTGCATTACTACTATTACTATCACTACCTGTTCTTGCTGGAGCTATTACTATATTATTAACAGATCGAAATCTAAACACCTCATTTTTTGATCCTGCAGGAGGTGGAGATCCTATTCTCTATCAACATTTGTTC
>EupoHupi
--AACACTTTATTTTATCTTTGGTGCTTGAGCCGGAATAGTAGGTACCTCCTTAAGCATATTAATTCGAGCAGAACTTGGACAACCAGGCTCATTAATCGGAGATGATCAAATCTACAACGTTATTGTAACGGCCCACGCTTTTGTTATAATTTTTTTCATAGTAATACCAATCCTCATTGGAGGATTTGGTAACTGATTAGTTCCTTTAATACTTGGAGCTCCTGATATAGCTTTTCCTCGTATAAATAACATAAGTTTTTGACTACTACCACCATCTCTATCCTTTTTACTGGGCAGCAGTATAATTGAAAGAGGGGTTGGCACTGGTTGGACCGTCTACCCCCCGTTGGCAAGAAACATTGCCCATGCAGGTGCATCTGTCGATTTAGCAATTTTTTCCTTACATCTTGCTGGTGTTAGATCAATTTTAGGTGCAGTAAATTTTATTTCAACAACTATCAACATAAAACCCATCAACATAAAACCTGAACAAATCCCATTATTTGTTTGATCAGTAGTTATTACCGCCCTTTTATTGCTTTTATCATTACCAGTCCTTGCTGGAGCTATTACTATACTTTTAACTGATCGAAACTTAAATACGTCATTTTTTGATCCCGCAGGAGGTGGGGATCCTATTCTTTATCAACATTTATTT
>EupoRobu
--AACTCTTTATTTTATTTTTGGTGCATGAGCTGGAATAGTAGGTACTTCTCTAAGTATACTAATTCGAGCAGAACTAGGTCAACCTGGGTCATTAATTGGGGATGACCAAATCTACAATGTTATTGTAACGGCCCATGCCTTTGTAATAATTTTTTTCATGGTTATACCAATTCTCATTGGAGGATTTGGTAATTGATTAGTTCCTTTAATACTTGGAGCACCTGACATAGCTTTTCCTCGCATAAATAATATGAGCTTTTGATTACTACCACCGTCCTTATCTTTTTTATTGGCAAGCAGTATAATTGAAAGAGGAGTTGGCACTGGTTGAACAGTTTACCCACCGTTAGCAAGAAACATTGCTCATGCAGGAGCATCTGTTGATCTAGCCATTTTTTCCCTCCATCTTGCTGGTGTGAGATCAATTTTAGGAGCAGTAAATTTTATTTCAACAACCATTAATATAAAACCCATTAATATAAAACCTGAACAAATCCCATTATTTGTTTGAGCTGTAGTTATTACTGCATTATTACTATTATTATCCTTACCAGTTCTTGCTGGAGCTATTACTATACTATTAACAGATCGAAACTTAAACACCTCATTTTTTGATCCGGCGGGGGGTGGGGATCCTATTCTTTATCAACACTTATTC
>EupoMira
--AACTCTTTATTTTATCTTTGGTGCATGAGCTGGAATAGTAGGTACTTCTTTAAGTATATTAATCCGAGCAGAACTTGGTCAACCTGGGTCACTAATCGGAGATGATCAAATTTATAATGTTATCGTAACAGCTCATGCTTTTGTCATAATTTTTTTCATAGTCATACCAATTCTTATTGGAGGTTTTGGTAATTGACTAGTTCCTTTAATACTCGGAGCCCCTGATATGGCCTTCCCTCGTATAAATAACATAAGTTTTTGATTATTACCACCATCTCTATCATTTTTACTGGCTAGTAGTATAGTTGAAAGTGGCGTTGGTACAGGTTGGACCGTCTACCCTCCATTAGCAAGTAACATTGCCCATGGGGGAGCATCTGTTGATCTAGCAATTTTCTCTCTTCATCTTGCTGGTGTTAGATCTATCCTTGGCGCAGTAAATTTCATTTCAACAACTATCAATATAAAACCAATTAATATAAAACCTGAGCAAATTCCATTATTTGTTTGATCGGTAGTTATTACTGCACTTCTATTATTATTATCATTACCTGTTCTTGCAGGGGCAATTACTATACTTTTAACCGATCGAAATTTAAATACTTCATTTTTTGACCCAGCAGGGGGAGGAGACCCTATTCTTTACCAACATTTATTT
>EupoUden
-----------------------TGCATGAGCTGGAATAGTAGGTACTTCTTTAAGCATATTAATCCGAGCAGAATTAGGTCAACCTGGTTCTTTAATCGGAGATGATCAAATCTATAATGTTATCGTAACAGCTCATGCTTTCGTTATAATTTTCTTTATAGTCATACCAATTCTTATTGGAGGATTCGGTAATTGGTTAGTTCCTTTAATACTTGGAGCACCTGACATGGCTTTTCCTCGTATAAATAATATAAGTTTTTGATTATTACCACCATCACTTTCATTCCTACTGGCCAGCAGTATAATTGAAAGAGGAGTTGGTACAGGTTGAACTGTCTATCCACCTTTAGCAAGTAACATCGCCCATGCAGGAGCATCTGTCGATCTAGCAATTTTTTCTTTACATCTTGCAGGAGTAAGATCAATTCTAGGCGCAGTAAATTTTATTTCAACAACTATTAATATAAAACCCATCAATATAAAACCCGAACAAATTCCATTATTTGTCTGAGCGGTAGTTATTACCGCTGTATTATTACTACTGTCATTGCCCGTTCTCGCCGGAGCTATTACTATACTCTTAACGGATCGAAATTTAAACACTTCATTTTTTGATCCTGCAGGTGGAGGAGATCCAATTCTTTACCAACATTTATTT
>EupoBico
-------------------TTGGCGCATGAGCTGGAATGGTAGGTACCTCTTTAAGCATATTAATTCGAGCAGAATTAGGTCAACCAGGATCACTAATTGGAGACGAGCAAATTTATAATGTTATTGTAACAGCTCATGCATTTGTCATAATTTTTTTTATAGTAATGCCAATTCTTATTGGAGGATTTGGTAATTGATTAGTTCCTTTAATACTTGGAGCACCTGACATAGCTTTTCCTCGTATAAACAATATAAGCTTTTGATTATTACCACCATCCCTATCCTTCCTACTGGCCAGTAGTATAATTGAAAGAGGGGTTGGCACTGGTTGGACTGTCTACCCGCCGTTAGCAAGAAACATTGCCCATGCAGGAGCATCTGTTGATCTAGCAATCTTCTCCCTCCATCTCGCTGGAGTTAGCTCAATTTTAGGTGCAGTTAACTTCATTTCAACAACCATTAACATAAAACCCATTAACATAAAACCTGAACAAATCCCATTATTTGTTTGAGCAGTTGTTATTACTGCGTTACTATTACTATTATCATTACCTGTCCTTGCTGGAGCAATCACTATGCTTTTAACAGATCGAAATTTAAATACTTCATTTTTTGATCCTGCAGGAGGAGGAGACCCTATTCTTTATCAGCATCTATTC
>EupoNigr
--AACTCTTTATTTCATTTTTGGCGCATGAGCCGGAATAGTGGGCACTTCGTTAAGAATATTAATTCGAATGGAACTCAGTCAACCAGGCCCACTAATTGGTAATGATCAAATTTACAATGTTATTGTAACAGCTCATGCTTTTGTAATAATTTTCTTCATAGTCATACCAATCCTTATTGGAGGATTTGGTAATTGATTAATCCCTTTAATACTTGGGGCTCCTGACATGGCTTTTCCTCGTATAAACAATATAAGTTTTTGATTATTACCTCCATCTCTATCCTTTTTACTGGTCAGCAGTATAGTTGAAAGAGGGGCAGGCACAGGTTGGACTATCTACCCTCCCTTGGCAAGAAGCCTTGCTCATGCAGGAGCATCTGTTGATTTAACAATCTTTTCTTTACATCTTGCTGGTGTTAGATCAATTCTAGGGGCAGTAAATTTTATTTCAACAACTATTAATATAAAGCCCATTAATATGAAATCTGAACAAATTCCATTATTTGTTTGAGCAGTAGTTATTACCGCAATTCTATTATTATTGTCACTACCGATTCTTGCTGGAGCAATTACTATGCTTTTAACTGATCGAAACTTAAATACCTCATTTTTTGATCCGGCAGGAGGCGGAGACCCTATCCTTTACCAACATTTATTT
>EucoDasy
--AACATTATATTTCATCTTTGGTGCATGAAGCGGAATAGTTGGTACCTCCATAAGAATATTGATTCGTGCTGAATTAGGACAACCAGGATCTTTAATTGGAGATGATCAAATTTATAATGTAATCGTAACAGCTCATGCCTTCGTAATAATCTTCTTTATAGTTATACCAATTTTAATTGGAGGATTTGGAAATTGATTAGTCCCCTTAATATTAGGAGCTCCAGATATAGCTTTCCCCCGAATAAATAATATAAGCTTCTGACTATTACCACCATCATTATCTCTTCTTCTAACCAGAAGCATAGTTGAAAGAGGTGTAGGTACAGGTTGAACTGTATACCCTCCTCTAGCAGCAAATATTGCCCATGCTGGAGCATCCGTAGACCTAGCTATTTTCTCCTTACATCTTGCAGGAGTAAGCTCTATTTTAGGAGCAGTAAATTTTATTTCAACCACGATTAACATAAAACCAATTAATATAAAACCTGAACAAATCCCCCTATTTGTATGAGCAGTAGCAATTACCGCTGTCCTTCTACTTTTATCTTTGCCAGTTCTTGCTGGAGCTATCACTATATTATTAACTGATCGAAACCTTAATACATCCTTCTTTGATCCTGTTGGAGGAGGAGACCCTATTTTATACCAACATTTATTT
